# Supplementary material for: Inclusion of the severe and enduring anorexia nervosa phenotype in genetics research: a scoping review
Source: J Eat Disord. 2024 Apr 29;12:53. doi: 10.1186/s40337-024-01009-9 (PMC11059621; doi:10.1186/s40337-024-01009-9)
Supplement: Supplementary file 1 — Supplementary Material 1 [file 40337_2024_1009_MOESM1_ESM.xlsx]

## Sheet: Table 1
PMID	Title	Authors	Citation	Notes/Exclusion reason	Journal/Book	Publication Year	DOI
30109363	[3-year course after successful therapy of extreme anorexia nervosa]	Voderholzer U, Fumi M, Werz J, Körner T, Cuntz U.	Nervenarzt. 2018 Sep;89(9):1063-1068. doi: 10.1007/s00115-018-0592-3.	German paper. Refers to other reviews of SEAN criteria. Defines patient as having SEAN. Age: 21; BMI: 8.5; 3 previous ED inpatient treatments; Duration 7 years A comorbid mild to moderate depressive episode was present (Beck Depression Inventory [BDI]-II: 18), severe urge to exercise.	Nervenarzt	2018	10.1007/s00115-018-0592-3
32076755	[A palliative approach for severest anorexia nervosa?]	Westermair AL, Perrar KM, Schweiger U.	Nervenarzt. 2020 May;91(5):411-416. doi: 10.1007/s00115-020-00875-3.	Extremely low BMI (e.g. <13kg/m) long duration of illness (e.g. 10 years) High number of inpatient admissions and coercive measures without sustained symptom reduction (e.g. >3) Pronounced purging behavior Psychiatric comorbidities Somatic comorbidities Unwillingness to change, identification with/pride in the disease	Nervenarzt	2020	10.1007/s00115-020-00875-3
33461787	[Anorexia nervosa: Abnormalities in hematological and biochemical parameters]	Lemille J, Le Bras M, Fauconnier M, Grall-Bronnec M.	Rev Med Interne. 2021 Aug;42(8):558-565. doi: 10.1016/j.revmed.2020.12.010. Epub 2021 Jan 16.	Excluded. Did not define SEAN.	Rev Med Interne	2021	10.1016/j.revmed.2020.12.010
32340756	[Bone marrow serous degeneration complicating acute leukemia]	Malki S, Miry A, Karich N, Bennani A.	Ann Pathol. 2020 Jul;40(4):316-319. doi: 10.1016/j.annpat.2020.02.013. Epub 2020 Apr 24.	Excluded: Not AN	Ann Pathol	2020	10.1016/j.annpat.2020.02.013
27951744	[Prevention of eating disorder: a review]	Bauer S, Kindermann SS, Moessner M.	Z Kinder Jugendpsychiatr Psychother. 2017 Sep;45(5):403-413. doi: 10.1024/1422-4917/a000506. Epub 2016 Dec 13.	Excluded. Did not define what is considered SEAN.	Z Kinder Jugendpsychiatr Psychother	2017	10.1024/1422-4917/a000506
32594481	A Case of Gitelman Syndrome Diagnosed with Anorexia Nervosa in a Psychiatry Clinic	Kavak Sinanoğlu G, Aydın M.	Turk Psikiyatri Derg. 2020 Spring;31(1):69-73. doi: 10.5080/u23601.	Excluded: Not SEAN	Turk Psikiyatri Derg	2020	10.5080/u23601
34137051	A case series of CBT-T in routine clinical practice	Rose C, Bakopoulou I, Novak T.	Int J Eat Disord. 2021 Aug;54(8):1549-1554. doi: 10.1002/eat.23566. Epub 2021 Jun 17.	Excluded: Not SEAN	Int J Eat Disord	2021	10.1002/eat.23566
30414329	A Danish register-based study on involuntary treatment in anorexia nervosa	Clausen L, Larsen JT, Bulik CM, Petersen L.	Int J Eat Disord. 2018 Nov;51(11):1213-1222. doi: 10.1002/eat.22968. Epub 2018 Nov 10.	Excluded: Review of involuntary treatment, not severe AN.	Int J Eat Disord	2018	10.1002/eat.22968
29735813	A Double Blind, Randomized Cross-Over Trial of Tyrosine Treatment on Cognitive Function and Psychological Parameters in Severe Hospitalized Anorexia Nervosa Patients	Israely M, Ram A, Brandeis R, Alter Z, Avraham Y, Berry EM.	Isr J Psychiatry. 2017;54(3):52-58.	Patients referred to as chronic "Many patients had suffered repeated episodes of the disease and were considered severe, chronic patients". Age 22.8 (5.4); Duration 6.3 (4.9); number of prior hosp 1.4 (0.7); baseline BMI 15.5 (1.6)	Isr J Psychiatry	2017
37695873	A Life-Affirming Palliative Care Model for Severe and Enduring Anorexia Nervosa	Treem J, Yager J, Gaudiani JL.	AMA J Ethics. 2023 Sep 1;25(9):E703-709. doi: 10.1001/amajethics.2023.703.	Exclude: Does not define SEAN, only refers to Gaudini for terminal AN:(1) a diagnosis of AN; (2) age 30 or older; (3) prior persistent engagement in high quality, multidisciplinary eating disorder care; and (4) consistent, clear expression on the part of the patient (or surrogate) that they understand further treatment to be futile, choose to stop trying to prolong life, and accept that death wil…	AMA J Ethics	2023	10.1001/amajethics.2023.703
30712218	A loss of consciousness in a teenage girl with anorexia nervosa, due to polydipsia: case report and a minireview	Krogulska A, Nowicka D, Nowicki Z, Parzęcka M, Sakson-Słomińska A, Kuczyńska R.	Eat Weight Disord. 2019 Oct;24(5):969-974. doi: 10.1007/s40519-018-00636-x. Epub 2019 Feb 2.	Excluded: Patient not referred to as chronic or severe, though meeting criteria.	Eat Weight Disord	2019	10.1007/s40519-018-00636-x
32064663	A multicenter audit of outpatient care for adult anorexia nervosa: Symptom trajectory, service use, and evidence in support of "early stage" versus "severe and enduring" classification	Ambwani S, Cardi V, Albano G, Cao L, Crosby RD, Macdonald P, Schmidt U, Treasure J.	Int J Eat Disord. 2020 Aug;53(8):1337-1348. doi: 10.1002/eat.23246. Epub 2020 Feb 17.		Int J Eat Disord	2020	10.1002/eat.23246
32306966	A palliative care approach in psychiatry: clinical implications	Strand M, Sjöstrand M, Lindblad A.	BMC Med Ethics. 2020 Apr 19;21(1):29. doi: 10.1186/s12910-020-00472-8.		BMC Med Ethics	2020	10.1186/s12910-020-00472-8
32389698	Aberrant inflammatory profile in acute but not recovered anorexia nervosa	Nilsson IAK, Millischer V, Göteson A, Hübel C, Thornton LM, Bulik CM, Schalling M, Landén M.	Brain Behav Immun. 2020 Aug;88:718-724. doi: 10.1016/j.bbi.2020.05.024. Epub 2020 May 7.	Excluded: Not SEAN; Patients not referred to or defined by severity	Brain Behav Immun	2020	10.1016/j.bbi.2020.05.024
33349161	Achieving Recovery Through Resilience: Insights From Adults in Midlife Living With Anorexia Nervosa	McCallum LA, Alaggia R.	Qual Health Res. 2021 Mar;31(4):619-630. doi: 10.1177/1049732320978202. Epub 2020 Dec 21.	Excluded. Did not define SEAN. Narrative	Qual Health Res	2021	10.1177/1049732320978202
33744639	Acute and life-threatening complications in patients with anorexia nervosa: A case report and literature study	Chen YH, Zhu XY, Liu XQ.	Nutrition. 2021 Jul-Aug;87-88:111204. doi: 10.1016/j.nut.2021.111204. Epub 2021 Feb 15.	Excluded: Review of severe complications from AN, not severe AN.	Nutrition	2021	10.1016/j.nut.2021.111204
28714434	Altered interoceptive activation before, during, and after aversive breathing load in women remitted from anorexia nervosa	Berner LA, Simmons AN, Wierenga CE, Bischoff-Grethe A, Paulus MP, Bailer UF, Ely AV, Kaye WH.	Psychol Med. 2018 Jan;48(1):142-154. doi: 10.1017/S0033291717001635. Epub 2017 Jul 17.	Excluded: Not SEAN; remitted from AN.	Psychol Med	2018	10.1017/S0033291717001635
30094740	An Overview of Conceptualizations of Eating Disorder Recovery, Recent Findings, and Future Directions	Bardone-Cone AM, Hunt RA, Watson HJ.	Curr Psychiatry Rep. 2018 Aug 9;20(9):79. doi: 10.1007/s11920-018-0932-9.	Excluded. Did not define what is considered SEAN.	Curr Psychiatry Rep	2018	10.1007/s11920-018-0932-9
32871893	Anorexia nervosa manifesting as massive ascites, hypercholesterolemia, and sequential binge eating in an 11-year-old girl: A case report	Fan HH, Lin IC, Chen JE, Lee WH, Fang SB.	Medicine (Baltimore). 2020 Aug 28;99(35):e21739. doi: 10.1097/MD.0000000000021739.	Excluded: Case study of patient with ascites. Noted as having "severe body weight loss", no mention of severe AN.	Medicine (Baltimore)	2020	10.1097/MD.0000000000021739
32169564	Anorexia nervosa, zinc deficiency and the glutamate system: The ketamine option	Hermens DF, Simcock G, Dutton M, Bouças AP, Can AT, Lilley C, Lagopoulos J.	Prog Neuropsychopharmacol Biol Psychiatry. 2020 Jul 13;101:109921. doi: 10.1016/j.pnpbp.2020.109921. Epub 2020 Mar 10.	Excluded: Not about AN severity.	Prog Neuropsychopharmacol Biol Psychiatry	2020	10.1016/j.pnpbp.2020.109921
Not PM	Anorexia nervosa: a case for exceptionalism in ethical decision making	Giordano, S	Philosophy, Psychiatry, & Psychology 26.4 (2019): 315-331	Exclude. Legal argument for ethical treatment. Did not include criteria for SEAN
36448187	Binge-eating disorder with and without lifetime anorexia nervosa: A comparison of sociodemographic and clinical features	Pawar PS, Thornton LM, Flatt RE, Sanzari CM, Carrino EA, Tregarthen JP, Argue S, Bulik CM, Watson HJ.	Int J Eat Disord. 2023 Feb;56(2):428-438. doi: 10.1002/eat.23858. Epub 2022 Nov 29.	Excluded. Binge eating	Int J Eat Disord	2023	10.1002/eat.23858
33982330	Bone mineral density at extremely low weight in patients with anorexia nervosa	Bemer P, Di Lodovico L, Haykanush O, Théodon H, Briot K, Carlier R, Dicembre M, Duquesnoy M, Melchior JC, Hanachi M.	Clin Endocrinol (Oxf). 2021 Sep;95(3):423-429. doi: 10.1111/cen.14498. Epub 2021 May 30.	A population of extremely undernourished inpatients with AN was included in this study. The following criteria should be fulfilled for inclusion: 1) a diagnosis of AN according to the DSM-5 criteria; 2) female gender; 3) age≥16 years; and 4) having at least one BMD measure by dual-energy X-ray absorptiometry (DXA).17 Patients were excluded if they presented any of the following conditions: BMI≥16…	Clin Endocrinol (Oxf)	2021	10.1111/cen.14498
31792710	Brain Stimulation to Modulate Food Intake and Eating Behavior	Dendy R, Stinson EJ, Guerithault N, Gluck ME.	Curr Diab Rep. 2019 Dec 2;19(12):152. doi: 10.1007/s11892-019-1250-2.	Excluded: Review of brain stimulation, no mention of criteria for SEAN.	Curr Diab Rep	2019	10.1007/s11892-019-1250-2
34888839	Brain Volume Loss, Astrocyte Reduction, and Inflammation in Anorexia Nervosa	Seitz J, Trinh S, Kogel V, Beyer C.	Adv Neurobiol. 2021;26:283-313. doi: 10.1007/978-3-030-77375-5_12.	Excluded. Did not define SEAN.	Adv Neurobiol	2021	10.1007/978-3-030-77375-5_12
37032212	Capacity for Preferences: Adolescents With AN-PLUS	Katzman, Debra K., and Melissa D. McCradden	Journal of Adolescent Health 72.6 (2023): 827-828.	Exclude: Commentary
36807834	Caregivers in anorexia nervosa: is grief underlying parental burden?	Duclos J, Piva G, Riquin É, Lalanne C, Meilleur D, Blondin S; EVHAN Group; Cook-Darzens S, Godart N.	Eat Weight Disord. 2023 Feb 20;28(1):16. doi: 10.1007/s40519-023-01530-x.	Excluded: Review of caregiver burden, no mention of criteria for SEAN.	Eat Weight Disord	2023	10.1007/s40519-023-01530-x
32503476	Case report: cognitive performance in an extreme case of anorexia nervosa with a body mass index of 7.7	Hemmingsen SD, Lichtenstein MB, Hussain AA, Sjögren JM, Støving RK.	BMC Psychiatry. 2020 Jun 5;20(1):284. doi: 10.1186/s12888-020-02701-1.	Case report of a patient described as having "extremely severe and enduring AN". 35 years old, duration of illness 25 years, lowest BMI 7.2 kg/m2, repeated hospitalizations in treatment facilities specializing in EDs	BMC Psychiatry	2020	10.1186/s12888-020-02701-1
27991694	Characterizing severe and enduring anorexia nervosa: An empirical approach	Wildes JE, Forbush KT, Hagan KE, Marcus MD, Attia E, Gianini LM, Wu W.	Int J Eat Disord. 2017 Apr;50(4):389-397. doi: 10.1002/eat.22651. Epub 2016 Dec 19.		Int J Eat Disord	2017	10.1002/eat.22651
33488410	Characterizing Treatment-Resistant Anorexia Nervosa	Smith et al 2020	SMITH, S. & WOODSIDE, D. B. 2020. Characterizing Treatment-Resistant Anorexia Nervosa. Front Psychiatry, 11, 542206.	Retrospective study of data from inpatient eating disorder treatment facility to compare characteristics of patients with multiple admissions to those with good outcomes	Front Psychiatry	2020
30555695	Classification challenges in the field of eating disorders: can severe and enduring anorexia nervosa be better defined?	Hay, P., Touyz, S	J Eat Disord 6, 41 (2018)	Found through referencs of another paper
36608079	Clinical and Ethical Dilemmas in the Involuntary Treatment of Anorexia Nervosa	Tumba, Jenny MD; Smith, Megan MD; Rodenbach, Kyle E. MD	Harv Rev Psychiatry. 2023 Jan-Feb 01;31(1):14-21. doi: 10.1097/HRP.0000000000000355.	Evaluates physician assisted dying and involuntaring hospitalization of those stated to have "SE-AN". States " SE-AN is by definition a treatment refractory condition..... Eating disorder specialists have operationalized a definition of severe and enduring eating disorder (SEED) to capture patients with anorexia and bulimia who have been ill for a period of 6– 12 years, have decreased likelihood …	Harv Rev Psychiatry
34569633	Clinicians as a critical link: Understanding health professionals' beliefs and attitudes toward anorexia nervosa, bulimia nervosa, and binge eating disorder	Reas DL, Isomaa R, Solhaug Gulliksen K, Levallius J.	Scand J Psychol. 2021 Dec;62(6):775-779. doi: 10.1111/sjop.12777. Epub 2021 Sep 27.	Excluded. Did not define SEAN.	Scand J Psychol	2021	10.1111/sjop.12777
35322504	Cognitive and quality-of-life related factors of body mass index (BMI) improvement after deep brain stimulation in the subcallosal cingulate and nucleus accumbens in treatment-refractory chronic anorexia nervosa	Pérez V, Villalba-Martínez G, Elices M, Manero RM, Salgado P, Ginés JM, Guardiola R, Cedrón C, Polo M, Delgado-Martínez I, Conesa G, Medrano S, Portella MJ.	Eur Eat Disord Rev. 2022 Jul;30(4):353-363. doi: 10.1002/erv.2895. Epub 2022 Mar 23.		Eur Eat Disord Rev	2022	10.1002/erv.2895
33808018	Cognitive Function in Adults with Enduring Anorexia Nervosa	Seidel M, Brooker H, Lauenborg K, Wesnes K, Sjögren M.	Nutrients. 2021 Mar 5;13(3):859. doi: 10.3390/nu13030859.	Excluded. Did not define SEAN.	Nutrients	2021	10.3390/nu13030859
37596588	Conceptualisation of severe and enduring anorexia nervosa: a qualitative meta-synthesis	Kiely L, Conti J, Hay P.	BMC Psychiatry. 2023 Aug 18;23(1):606. doi: 10.1186/s12888-023-05098-9.	Excluded. Does not define SEAN. meta-synthesis of qualitative studies seeks to deepen understandings of the experiences, treatment, and recovery of people with SE-AN with the aim to generate a person-centred conceptualisation to inform current and future treatment interventions	BMC Psychiatry	2023	10.1186/s12888-023-05098-9
36541517	Continuous glucose monitoring assessment in patients suffering from anorexia nervosa reveals chronic prolonged mild hypoglycemia all over the nycthemeron	Germain N, Genteuil CD, Belleton G, Da Silva TL, Exbrayat C, Degas F, Hammour A, Gay A, Ravey B, Massoubre C, Galusca B.	Eur Eat Disord Rev. 2023 May;31(3):402-412. doi: 10.1002/erv.2963. Epub 2022 Dec 21.		Eur Eat Disord Rev	2023	10.1002/erv.2963
35571282	Deep brain stimulation of the nucleus accumbens in severe enduring anorexia nervosa: A pilot study	Scaife et al 2022	SCAIFE, J. C., ERAIFEJ, J., GREEN, A. L., PETRIC, B., AZIZ, T. Z. & PARK, R. J. 2022. Deep Brain Stimulation of the Nucleus Accumbens in Severe Enduring Anorexia Nervosa: A Pilot Study. Front Behav Neurosci, 16, 842184.	Study evaluating efficacy of DBS in those with SE-AN	Front Behav Neurosci	2022
34678486	Deep brain stimulation of the ventral anterior limb of the capsula interna in patients with treatment-refractory anorexia nervosa.	Oudijn, M. S., R. J. T. Mocking, R. R. Wijnker, A. Lok, P. R. Schuurman, P. van den Munckhof, A. A. van Elburg, and D. Denys	Brain Stimulation. 2021;14(6):1528-1530.
32621521	Don't shortchange a long illness: A commentary on Severe and Enduring Anorexia Nervosa	Attia E.	Int J Eat Disord. 2020 Aug;53(8):1324-1325. doi: 10.1002/eat.23328. Epub 2020 Jul 4.	Excluded. Did not define what is considered SEAN.	Int J Eat Disord	2020	10.1002/eat.23328
32674855	End-stage anorexia nervosa: When to say 'when'—A literature review of an ethically complicated case.	Sawhill, C., Fipps, D. C., Palomo, J. V., & Miller, M.	Psychosomatics: Journal of Consultation and Liaison Psychiatry. 2020;61(6):779-786	Excluded. Did not define SEAN.
34459513	Establishing consensus for labeling and defining the later stage of anorexia nervosa: A Delphi study	Broomfield C, Noetel M, Stedal K, Hay P, Touyz S.	Int J Eat Disord. 2021 Oct;54(10):1865-1874. doi: 10.1002/eat.23600. Epub 2021 Aug 30.	Purposive sampling was used to identify experts with highly specialized knowledge on the later stage of AN. This study found a high level of agreement among participants for a definition of this subgroup to include: (a) entrenched patterns of food restriction; (b) entrenched “anorexic” cognitions; (c) identity intertwined with AN; and (d) body mass index below 17.5. There was less agreement for o…	Int J Eat Disord	2021	10.1002/eat.23600
35298791	Evaluating the use of lamotrigine to reduce mood lability and impulsive behaviors in adults with chronic and severe eating disorders	Reilly EE, Berner LA, Trunko ME, Schwartz T, Anderson LK, Krueger A, Yu X, Chen JY, Cusack A, Nakamura T, Kaye WH.	Eat Weight Disord. 2022 Jun;27(5):1775-1785. doi: 10.1007/s40519-021-01320-3. Epub 2022 Mar 17.	Excluded. Not SEAN. bulimic-spectrum eating disorders	Eat Weight Disord	2022	10.1007/s40519-021-01320-3
32621520	Evidence-based treatments remain the best intervention for good long-term outcome of severe and enduring anorexia nervosa	McIntosh VVW.	Int J Eat Disord. 2020 Aug;53(8):1322-1323. doi: 10.1002/eat.23325. Epub 2020 Jul 4.	Excluded. Commentary	Int J Eat Disord	2020	10.1002/eat.23325
32243337	Failure of electroconvulsive therapy to improve anorexia nervosa in the absence of other psychiatric comorbidities: A case report	DURIEZ, P.; MAATOUG, R.; VERBE, J.	The Journal of ECT. 2020;36(4):e44-e45	This is a comment on The Use of Electroconvulsive Therapy in Eating Disorders: A Systematic Literature Review and Case Report. 2019 j. ECT. Which was not included as it did not specify SEAN.
34793620	Fear and food: Anxiety-like behavior and the susceptibility to weight loss in an activity-based anorexia rat model	Schwenzer C, Voelz C, Kogel V, Schlösser A, Herpertz-Dahlmann B, Beyer C, Seitz J, Trinh S.	Clin Transl Sci. 2022 Apr;15(4):889-898. doi: 10.1111/cts.13196. Epub 2021 Nov 25.	Excluded: Not human	Clin Transl Sci	2022	10.1111/cts.13196
33247947	Five-year mortality of severely malnourished patients with chronic anorexia nervosa admitted to a medical unit	Guinhut M, Godart N, Benadjaoud MA, Melchior JC, Hanachi M.	Acta Psychiatr Scand. 2021 Feb;143(2):130-140. doi: 10.1111/acps.13261.	This study aimed to estimate standardized mortality ratio (SMR), investigate predictive factors of mortality and causes of death among a sample of patients with AN admitted to a specialized clinical nutrition unit (CNU) because of extremely severe malnutrition	Acta Psychiatr Scand	2021	10.1111/acps.13261
28566123	Funen Anorexia Nervosa Study - a follow-up study on outcome, mortality, quality of life and body composition	Winkler LA.	Dan Med J. 2017 Jun;64(6):B5380.	Excluded: Though an excellent review of outcomes, does not define patients by severity.	Dan Med J	2017
31613047	Futility in adolescent anorexia nervosa and the question of withdrawal of care	Forbes DA.	J Paediatr Child Health. 2020 Jan;56(1):5-7. doi: 10.1111/jpc.14659. Epub 2019 Oct 15.		J Paediatr Child Health	2020	10.1111/jpc.14659
Not PM	Group family psychotherapy during relapse Case report of a novel intervention for severe and enduring anorexia nervosa	González-Macías L, Caballero-Romo A, García-Anaya M	Salud Mental. 2021;44(1):31-37
31074662	Harm minimization in severe and enduring anorexia nervosa	Russell J, Mulvey B, Bennett H, Donnelly B, Frig E.	Int Rev Psychiatry. 2019 Jun;31(4):391-402. doi: 10.1080/09540261.2019.1601073. Epub 2019 May 10.		Int Rev Psychiatry	2019	10.1080/09540261.2019.1601073
31873842	Heart and anorexia nervosa	Fayssoil A, Melchior JC, Hanachi M.	Heart Fail Rev. 2021 Jan;26(1):65-70. doi: 10.1007/s10741-019-09911-0.	Excluded: Review referring to AN as a severe eating disorder. Does not give criteria for severe AN.	Heart Fail Rev	2021	10.1007/s10741-019-09911-0
33176113	Hippocampal volume, function, and related molecular activity in anorexia nervosa: A scoping review	Keeler J, Patsalos O, Thuret S, Ehrlich S, Tchanturia K, Himmerich H, Treasure J.	Expert Rev Clin Pharmacol. 2020 Dec;13(12):1367-1387. doi: 10.1080/17512433.2020.1850256. Epub 2020 Nov 25.	Excluded: Not SEAN	Expert Rev Clin Pharmacol	2020	10.1080/17512433.2020.1850256
37695868	How Palliation Can Improve Care of Patients With Severe and Enduring Anorexia Nervosa	Carter R, Mizelle C.	AMA J Ethics. 2023 Sep 1;25(9):E668-673. doi: 10.1001/amajethics.2023.668.	Excluded: Ethics review of paliativbe care. Does not define criteria.	AMA J Ethics	2023	10.1001/amajethics.2023.668
28214436	Impact of child maltreatment on meaning in life in psychiatric patients	Weibel S, Vidal S, Olié E, Hasler R, Torriani C, Prada P, Courtet P, Guillaume S, Perroud N, Huguelet P.	Psychiatry Res. 2017 May;251:204-211. doi: 10.1016/j.psychres.2017.02.026. Epub 2017 Feb 13.	Excluded: Not AN	Psychiatry Res	2017	10.1016/j.psychres.2017.02.026
33257397	Impressive weight gain after deep brain stimulation of nucleus accumbens in treatment-resistant bulimic anorexia nervosa	Fernandes Arroteia I, Husch A, Baniasadi M, Hertel F.	BMJ Case Rep. 2020 Nov 30;13(11):e239316. doi: 10.1136/bcr-2020-239316.	Case study. Patient with "chronic AN" (calculated as 26 years (age of onset 16). BMI 12.8. 42 years old. "The patient has participated in various psychiatric therapies, including behavioural therapy. None of these were able to provide lasting relief of symptoms or weight gain"	BMJ Case Rep	2020	10.1136/bcr-2020-239316
33257397	Impressive weight gain after deep brain stimulation of nucleus accumbens in treatment-resistant bulimic anorexia nervosa	Arroteia, I. F., Husch, A., Baniasadi, M., & Hertel, F.	BMJ Case Reports CP 13.11 (2020): e239316.	Excluded. Did not define what is considered SEAN.
34254574	Inpatients with severe-enduring anorexia nervosa: Understanding the "enduringness" specifier	Marzola E, Martini M, Brustolin A, Abbate-Daga G.	Eur Psychiatry. 2021 Jun 21;64(1):e44. doi: 10.1192/j.eurpsy.2021.2218.		Eur Psychiatry	2021	10.1192/j.eurpsy.2021.2218
31496707	Insula H-coil deep transcranial magnetic stimulation in severe and enduring anorexia nervosa (SE-AN): A pilot study	Knyahnytska YO, Blumberger DM, Daskalakis ZJ, Zomorrodi R, Kaplan AS	Neuropsychiatric Disease and Treatment. 2019;15
27863331	Intensive enhanced cognitive behavioural therapy for severe and enduring anorexia nervosa: A longitudinal outcome study	Calugi S, El Ghoch M, Dalle Grave R.	Behav Res Ther. 2017 Feb;89:41-48. doi: 10.1016/j.brat.2016.11.006. Epub 2016 Nov 12.		Behav Res Ther	2017	10.1016/j.brat.2016.11.006
31335717	Intertrochanteric fracture with low-energy trauma in a young woman with anorexia nervosa: A case report	Park JS, Lee HS, Won SH, Lee DW, Jung KJ, Kim CH, Kim JH, Lee WS, Ryu A, Kim WJ.	Medicine (Baltimore). 2019 Jul;98(29):e16499. doi: 10.1097/MD.0000000000016499.	Excluded: Patient not referred to as chronic or severe, though meeting criteria.	Medicine (Baltimore)	2019	10.1097/MD.0000000000016499
31046931	Involuntary Treatment and Quality of Life. Requested	Carney T, Yager J, Maguire S, Touyz SW.	Psychiatr Clin North Am. 2019 Jun;42(2):299-307. doi: 10.1016/j.psc.2019.01.011.	Excluded: Provides argumets for and against involutary treatement but does not provide crieria for SEAN	Psychiatr Clin North Am	2019	10.1016/j.psc.2019.01.011
37310331	Involuntary treatment in patients with anorexia nervosa: utilization patterns and associated factors	Mac Donald B, Bulik CM, Larsen JT, Carlsen AH, Clausen L, Petersen LV.	Psychol Med. 2023 Apr;53(5):1999-2007. doi: 10.1017/S003329172100372X. Epub 2021 Sep 28.	Excluded. Did not define SEAN.	Psychol Med	2023	10.1017/S003329172100372X
34187872	Involuntary Treatment of Minors with Severe and Enduring Anorexia Nervosa	Ramasamy RS.	J Am Acad Psychiatry Law. 2021 Sep;49(3):361-370. doi: 10.29158/JAAPL.210004-21. Epub 2021 Jun 29.	Exclude. Legal argument for ethical treatment. Did not include criteria for SEAN	J Am Acad Psychiatry Law	2021	10.29158/JAAPL.210004-21
30880537	Is there a link between stress and immune biomarkers and salivary opiorphin in patients with a restrictive-type of anorexia nervosa?	Paszynska E, Roszak M, Slopien A, Boucher Y, Dutkiewicz A, Tyszkiewicz-Nwafor M, Gawriolek M, Otulakowska-Skrzynska J, Rzatowski S, Dmitrzak-Weglarz M.	World J Biol Psychiatry. 2020 Mar;21(3):220-229. doi: 10.1080/15622975.2019.1593502. Epub 2019 Apr 23.	Excluded: Not SEAN; Patients not referred to or defined by severity	World J Biol Psychiatry	2020	10.1080/15622975.2019.1593502
34836413	Ketamine as a Treatment for Anorexia Nervosa: A Narrative Review	Keeler JL, Treasure J, Juruena MF, Kan C, Himmerich H.	Nutrients. 2021 Nov 20;13(11):4158. doi: 10.3390/nu13114158.	Excluded: Does not define SEAN criteria. Review of Ketamine use with AN	Nutrients	2021	10.3390/nu13114158
35997954	Ketogenic diet and ketamine infusion treatment to target chronic persistent eating disorder psychopathology in anorexia nervosa: a pilot study	Calabrese L, Scolnick B, Zupec-Kania B, Beckwith C, Costello K, Frank GKW.	Eat Weight Disord. 2022 Dec;27(8):3751-3757. doi: 10.1007/s40519-022-01455-x. Epub 2022 Aug 23.	Study of utility of ketamine infusion and ketogenic diet.	Eat Weight Disord	2022	10.1007/s40519-022-01455-x
28444828	Labeling and defining severe and enduring anorexia nervosa: A systematic review and critical analysis	Broomfield C, Stedal K, Touyz S, Rhodes P.	Int J Eat Disord. 2017 Jun;50(6):611-623. doi: 10.1002/eat.22715. Epub 2017 Apr 25.		Int J Eat Disord	2017	10.1002/eat.22715
35339207	Management of anorexia nervosa in pregnancy: a systematic and state-of-the-art review	Galbally M, Himmerich H, Senaratne S, Fitzgerald P, Frost J, Woods N, Dickinson JE.	Lancet Psychiatry. 2022 May;9(5):402-412. doi: 10.1016/S2215-0366(22)00031-1. Epub 2022 Mar 24.	Excluded: Anorexia is referred to as a severe disease. There is no refernce to SE-AN criteria. Review of AN during pregnanacy.	Lancet Psychiatry	2022	10.1016/S2215-0366(22)00031-1
32221180	Managing Patients With Severe and Enduring Anorexia Nervosa: When Is Enough, Enough?	Yager J.	J Nerv Ment Dis. 2020 Apr;208(4):277-282. doi: 10.1097/NMD.0000000000001124.	Exclude. Excellent ethics article but used various definitions of SE-AN and thus could not be characterized	J Nerv Ment Dis	2020	10.1097/NMD.0000000000001124
32496572	Moving from "I know it when I see it" to an empirical classification of severe and enduring anorexia nervosa: Commentary on Wonderlich et al. (2020)	Wildes JE.	Int J Eat Disord. 2020 Aug;53(8):1315-1317. doi: 10.1002/eat.23321. Epub 2020 Jun 4.	Excluded. Commentary	Int J Eat Disord	2020	10.1002/eat.23321
35150473	'My dad was like "it's your brain, what are you doing?"': Participant experiences of repetitive transcranial magnetic stimulation treatment in severe enduring anorexia nervosa	Dalton B, Austin A, Ching BCF, Potterton R, McClelland J, Bartholdy S, Kekic M, Campbell IC, Schmidt U.	Eur Eat Disord Rev. 2022 May;30(3):237-249. doi: 10.1002/erv.2890. Epub 2022 Feb 12.		Eur Eat Disord Rev	2022	10.1002/erv.2890
35179712	Neuromodulation and Eating Disorders	Gallop L, Flynn M, Campbell IC, Schmidt U.	Curr Psychiatry Rep. 2022 Jan;24(1):61-69. doi: 10.1007/s11920-022-01321-8. Epub 2022 Feb 18.	Excluded: Review referring to the neuromodulation studies which are included individially.	Curr Psychiatry Rep	2022	10.1007/s11920-022-01321-8
32991247	Neurosurgery and neuromodulation for anorexia nervosa in the 21st century: a systematic review of treatment outcomes	Murray SB, Strober M, Tadayonnejad R, Bari AA, Feusner JD.	Eat Disord. 2022 Jan-Feb;30(1):26-53. doi: 10.1080/10640266.2020.1790270. Epub 2020 Sep 29.	Excluded. Review of other articles	Eat Disord	2022	10.1080/10640266.2020.1790270
36907256	Novel ketamine and zinc treatment for anorexia nervosa and the potential beneficial interactions with the gut microbiome	Elwyn R, Mitchell J, Kohn MR, Driver C, Hay P, Lagopoulos J, Hermens DF.	Neurosci Biobehav Rev. 2023 May;148:105122. doi: 10.1016/j.neubiorev.2023.105122. Epub 2023 Mar 11.	Excluded: Review article re the microbiome	Neurosci Biobehav Rev	2023	10.1016/j.neubiorev.2023.105122
31719982	Osteoporosis recovery in severe anorexia nervosa: A case report	Anand P, Mehler PS	Journal of Eating Disorders, Vol 7, Nov 8, 2019	Excluded. Did not define what is considered SEAN.
34152919	Palliative Psychiatry for Severe and Enduring Anorexia Nervosa Includes but Goes beyond Harm Reduction	Westermair AL, Buchman DZ, Levitt S, Trachsel M.	Am J Bioeth. 2021 Jul;21(7):60-62. doi: 10.1080/15265161.2021.1926594.	Excluded. Commentary	Am J Bioeth	2021	10.1080/15265161.2021.1926594
31606905	Pavlovian-to-instrumental transfer in Anorexia Nervosa: A pilot study on conditioned learning and instrumental responding to low- and high-calorie food stimuli	Vogel V, Dittrich M, Horndasch S, Kratz O, Moll GH, Erim Y, Paslakis G, Rauh E, Steins-Loeber S.	Eur J Neurosci. 2020 Apr;51(8):1794-1805. doi: 10.1111/ejn.14592. Epub 2019 Nov 6.	Excluded: Not SEAN. Refers to AN as having severe negative consequences in the abstract.	Eur J Neurosci	2020	10.1111/ejn.14592
31371701	Plasma neurofilament light chain concentration is increased in anorexia nervosa	Nilsson IAK, Millischer V, Karrenbauer VD, Juréus A, Salehi AM, Norring C, von Hausswolff-Juhlin Y, Schalling M, Blennow K, Bulik CM, Zetterberg H, Landén M.	Transl Psychiatry. 2019 Aug 1;9(1):180. doi: 10.1038/s41398-019-0518-2.	Excluded: Not SEAN; Patients not referred to or defined by severity	Transl Psychiatry	2019	10.1038/s41398-019-0518-2
35173158	Polygenic association with severity and long-term outcome in eating disorder cases	Johansson T, Birgegård A, Zhang R, Bergen SE, Landén M, Petersen LV, Bulik CM, Hübel C.	Transl Psychiatry. 2022 Feb 16;12(1):61. doi: 10.1038/s41398-022-01831-2.		Transl Psychiatry	2022	10.1038/s41398-022-01831-2
30012789	Randomised controlled feasibility trial of real versus sham repetitive transcranial magnetic stimulation treatment in adults with severe and enduring anorexia nervosa: the TIARA study	Dalton B, Bartholdy S, McClelland J, Kekic M, Rennalls SJ, Werthmann J, Carter B, O'Daly OG, Campbell IC, David AS, Glennon D, Kern N, Schmidt U.	BMJ Open. 2018 Jul 16;8(7):e021531. doi: 10.1136/bmjopen-2018-021531.		BMJ Open	2018	10.1136/bmjopen-2018-021531
32961202	Rapid sensing of clinically relevant glutamine concentrations in human serum with metabolically engineered E. coli-based cell-free protein synthesis	Hunt JP, Barnett RJ, Robinson H, Soltani M, Nelson JAD, Bundy BC.	J Biotechnol. 2021 Jan 10;325:389-394. doi: 10.1016/j.jbiotec.2020.09.011. Epub 2020 Sep 19.	Excluded: Not about AN.	J Biotechnol	2021	10.1016/j.jbiotec.2020.09.011
32856329	Relationship between eating disorder duration and treatment outcome: Systematic review and meta-analysis	Radunz M, Keegan E, Osenk I, Wade TD.	Int J Eat Disord. 2020 Nov;53(11):1761-1773. doi: 10.1002/eat.23373. Epub 2020 Aug 28.	Excluded: Though discussing SEEN, the study was specifically looking at the association between illness duration and outcome rather than defining SEEN criteria.	Int J Eat Disord	2020	10.1002/eat.23373
36571431	Renal fluid and acid/base balance during refeeding in restrictive eating disorders	Rosen E, Wiley E, Hung P, Song D, Sharma Y, Moscicki AB, Wesseling-Perry K.	Int J Eat Disord. 2023 Mar;56(3):574-581. doi: 10.1002/eat.23873. Epub 2022 Dec 26.	Severe was referring to the acid/base imbalance rather than the eating disorder.	Int J Eat Disord	2023	10.1002/eat.23873
30057403	Repetitive Transcranial Magnetic Stimulation (rTMS) Treatment of Depression and Anxiety in a Patient with Anorexia Nervosa	Jaššová K, Albrecht J, Papežová H, Anders M.	Med Sci Monit. 2018 Jul 30;24:5279-5281. doi: 10.12659/MSM.908250.	Excluded: Not SEAN; Patients not referred to or defined by severity	Med Sci Monit	2018	10.12659/MSM.908250
32706502	Repetitive transcranial magnetic stimulation treatment in severe, enduring anorexia nervosa: An open longer-term follow-up	Dalton B, Lewis YD, Bartholdy S, Kekic M, McClelland J, Campbell IC, Schmidt U.	Eur Eat Disord Rev. 2020 Nov;28(6):773-781. doi: 10.1002/erv.2766. Epub 2020 Jul 24.		Eur Eat Disord Rev	2020	10.1002/erv.2766
34010427	Role of microbiota-gut-brain axis dysfunctions induced by infections in the onset of anorexia nervosa	Galmiche M, Achamrah N, Déchelotte P, Ribet D, Breton J.	Nutr Rev. 2022 Feb 10;80(3):381-391. doi: 10.1093/nutrit/nuab030.	Excluded: Not about AN severity. Review of gut brain axis.	Nutr Rev	2022	10.1093/nutrit/nuab030
32538483	Serious and enduring anorexia nervosa from a developmental point of view: How to detect potential risks at an early stage and prevent chronic illness?	Herpertz-Dahlmann B.	Int J Eat Disord. 2020 Aug;53(8):1313-1314. doi: 10.1002/eat.23329. Epub 2020 Jun 15.		Int J Eat Disord	2020	10.1002/eat.23329
34763793	Severe and Enduring Anorexia Nervosa and Futility: A Time for Every Purpose?	Westmoreland P, Parks L, Lohse K, Mehler P.	Psychiatr Clin North Am. 2021 Dec;44(4):603-611. doi: 10.1016/j.psc.2021.08.003.	Exclude. Legal argument for ethical treatment. Did not include criteria for SEAN	Psychiatr Clin North Am	2021	10.1016/j.psc.2021.08.003
30638275	Severe and enduring anorexia nervosa: Can risk of persisting illness be identified, and prevented, in young patients?	Kaplan AS, Strober M.	Int J Eat Disord. 2019 Apr;52(4):478-480. doi: 10.1002/eat.23019. Epub 2019 Jan 14.	Excluded. Did not define SEAN. Narrative	Int J Eat Disord	2019	10.1002/eat.23019
32557729	Severe and enduring anorexia nervosa: Fertile ground for iatrogenic development	Olmsted MP.	Int J Eat Disord. 2020 Aug;53(8):1318-1319. doi: 10.1002/eat.23323. Epub 2020 Jun 17.	Excluded. Commentary	Int J Eat Disord	2020	10.1002/eat.23323
32400903	Severe and enduring anorexia nervosa: No easy solutions	Dalle Grave R.	Int J Eat Disord. 2020 Aug;53(8):1320-1321. doi: 10.1002/eat.23295. Epub 2020 May 13.	Excluded. Just a commentary	Int J Eat Disord	2020	10.1002/eat.23295
Not PM	Severe and Enduring Anorexia Nervosa: The personal meaning of symptomsand treatment	Stockford, C., Kroese, B. S., Beesley, A., & Leung, N.	Women's Studies International Forum 68 (2018) 129–138	Exclude, Narrative interview
32359125	Severe and enduring anorexia nervosa: Update and observations about the current clinical reality	Wonderlich SA, Bulik CM, Schmidt U, Steiger H, Hoek HW.	Int J Eat Disord. 2020 Aug;53(8):1303-1312. doi: 10.1002/eat.23283. Epub 2020 May 2.		Int J Eat Disord	2020	10.1002/eat.23283
30035586	Severe and enduring anorexia nervosa? Illness severity and duration are unrelated to outcomes from cognitive behaviour therapy	Raykos BC, Erceg-Hurn DM, McEvoy PM, Fursland A, Waller G.	J Consult Clin Psychol. 2018 Aug;86(8):702-709. doi: 10.1037/ccp0000319.		J Consult Clin Psychol	2018	10.1037/ccp0000319
34974555	Severe rectal prolapse and solitary rectal ulcer in a young anorectic woman with myxoid degeneration of visceral adipose tissue	Vescovo M, Pesci L, Lapenna L, De Santis E, Di Nardo D, de Anna L, Mongardini FM, Ascoli V, Mongardini M, De Santis A, Giordano C.	Pathologica. 2021 Dec;113(6):475-480. doi: 10.32074/1591-951X-253.	Severe was referring torectal prolapse rather than the eating disorder.	Pathologica	2021	10.32074/1591-951X-253
37610143	Specific psychological therapies versus other therapies or no treatment for severe and enduring anorexia nervosa	Zhu J, Hay PJ, Yang Y, Le Grange D, Lacey JH, Lujic S, Smith C, Touyz S.	Cochrane Database Syst Rev. 2023 Aug 23;8(8):CD011570. doi: 10.1002/14651858.CD011570.pub2.		Cochrane Database Syst Rev	2023	10.1002/14651858.CD011570.pub2
31595460	Stereotactic surgery on a female patient with severe chronic anorexia nervosa: 10-year follow-up	Guerrero Alzola F, Casas Rivero J, Martínez-Álvarez R.	Eat Weight Disord. 2020 Dec;25(6):1827-1831. doi: 10.1007/s40519-019-00787-5. Epub 2019 Oct 8.	Excluded. Did not define SEAN Found "Sun B, Li D, Liu W, Zhan S, Yixin P, Zhang X (2015) Surgical treatments for anorexia nervosa. In: Sun B, De Salles A (eds) Neurosurgical treatments for psychiatric disorders. Springer, Dordrecht, p 182"	Eat Weight Disord	2020	10.1007/s40519-019-00787-5
34670165	Structural brain changes in severe and enduring anorexia nervosa: A multimodal magnetic resonance imaging study of gray matter volume, cortical thickness, and white matter integrity	Mishima R, Isobe M, Noda T, Tose K, Kawabata M, Noma S, Murai T.	Psychiatry Res Neuroimaging. 2021 Dec 30;318:111393. doi: 10.1016/j.pscychresns.2021.111393. Epub 2021 Oct 2.		Psychiatry Res Neuroimaging	2021	10.1016/j.pscychresns.2021.111393
29681866	Study Protocol: Using Deep- Brain Stimulation, Multimodal Neuroimaging and Neuroethics to Understand and Treat Severe Enduring Anorexia Nervosa	Park et al, 2018	PARK, R. J., SCAIFE, J. C. & AZIZ, T. Z. 2018. Study Protocol: Using Deep-Brain Stimulation, Multimodal Neuroimaging and Neuroethics to Understand and Treat Severe Enduring Anorexia Nervosa. Front Psychiatry, 9, 24.	Study evaluating feasibility and efficacy of DBS in those with SE-AN	Front Psychiatry	2018
30051497	Successful use of electroconvulsive therapy in a patient with anorexia nervosa and severe acute-onset obsessive-compulsive disorder	Sağlam T, Aksoy Poyraz C, Poyraz BÇ, Tosun M.	Int J Eat Disord. 2018 Aug;51(8):1026-1028. doi: 10.1002/eat.22923. Epub 2018 Jul 26.	Excluded. Did not define SEAN.	Int J Eat Disord	2018	10.1002/eat.22923
37130783	Superior Mesenteric Artery Syndrome in an Adolescent Female with Anorexia Nervosa	Bloomberg L, Hoscheit M, Hendler S, Abegunde AT.	Clin Med Res. 2023 Mar;21(1):46-48. doi: 10.3121/cmr.2022.1768.	Excluded: Severe referring to Superior mesenteric artery syndrome (SMAS), not AN	Clin Med Res	2023	10.3121/cmr.2022.1768
Not PM	Surgical treatments for anorexia nervosa	Sun B, Li D, Liu W, Zhan S, Yixin P, Zhang X	In B. Sun & A. D. Salles (Eds.), Neurosurgical Treatments for Psychiatric Disorders (pp. 175-187). Dordrecht: Springer Netherlands. (2015)	Found through Guerrero
Not PM	Terminal anorexia nervosa: three cases and proposed clinical characteristics	Gaudiani, J.L., Bogetz, A. & Yager, J	J Eat Disord 10, 23 (2022). https://doi.org/10.1186/s40337-022-00548-3	Excluded: Terminal anorexia nervosa. Did not define criteria
29197104	The effect of dronabinol in a male patient with anorexia nervosa suffering from severe acute urge to be physically active	Graap H, Erim Y, Paslakis G.	Int J Eat Disord. 2018 Feb;51(2):180-183. doi: 10.1002/eat.22804. Epub 2017 Dec 1.	Excluded: Not SEAN; Patients not referred to or defined by severity	Int J Eat Disord	2018	10.1002/eat.22804
32309882	The effect of repetitive transcranial magnetic stimulation on food choice-related self-control in patients with severe, enduring anorexia nervosa	Dalton B, Foerde K, Bartholdy S, McClelland J, Kekic M, Grycuk L, Campbell IC, Schmidt U, Steinglass JE.	Int J Eat Disord. 2020 Aug;53(8):1326-1336. doi: 10.1002/eat.23267. Epub 2020 Apr 20.		Int J Eat Disord	2020	10.1002/eat.23267
35790976	The effects of polyunsaturated fatty acid (PUFA) administration on the microbiome-gut-brain axis in adolescents with anorexia nervosa (the MiGBAN study): study protocol for a longitudinal, double-blind, randomized, placebo-controlled trial	Keller L, Dempfle A, Dahmen B, Schreiber S, Adan RAH, Andreani NA, Danner UN, Eisert A, Fetissov S, Fischmeister FPS, Karwautz A, Konrad K, Kooij KL, Trinh S, van der Vijgh B, van Elburg AA, Zeiler M, Baines J, Seitz J, Herpertz-Dahlmann B.	Trials. 2022 Jul 5;23(1):545. doi: 10.1186/s13063-022-06413-7.	Excluded: Not SEAN	Trials	2022	10.1186/s13063-022-06413-7
33370215	The Ethical Defensibility of Harm Reduction and Eating Disorders	Bianchi A, Stanley K, Sutandar K.	Am J Bioeth. 2021 Jul;21(7):46-56. doi: 10.1080/15265161.2020.1863509. Epub 2020 Dec 28.		Am J Bioeth	2021	10.1080/15265161.2020.1863509
34480868	Therapist-supported online remote behavioural intervention for tics in children and adolescents in England (ORBIT): a multicentre, parallel group, single-blind, randomised controlled trial	Hollis C, Hall CL, Jones R, Marston L, Novere ML, Hunter R, Brown BJ, Sanderson C, Andrén P, Bennett SD, Chamberlain LR, Davies EB, Evans A, Kouzoupi N, McKenzie C, Heyman I, Khan K, Kilgariff J, Glazebrook C, Mataix-Cols D, Murphy T, Serlachius E, Murray E.	Lancet Psychiatry. 2021 Oct;8(10):871-882. doi: 10.1016/S2215-0366(21)00235-2. Epub 2021 Sep 1.	Excluded: Not about AN.	Lancet Psychiatry	2021	10.1016/S2215-0366(21)00235-2
32488936	Treatment interventions for Severe and Enduring Eating Disorders: Systematic review	Kotilahti E, West M, Isomaa R, Karhunen L, Rocks T, Ruusunen A.	Int J Eat Disord. 2020 Aug;53(8):1280-1302. doi: 10.1002/eat.23322. Epub 2020 Jun 3.	Excluded. Review of other articles	Int J Eat Disord	2020	10.1002/eat.23322
28926324	Treatment of Anorexia Nervosa: The Importance of Disease Progression in the Prognosis	Andrade R, Gonçalves-Pinho M, Roma-Torres A, Brandão I.	Acta Med Port. 2017 Aug 31;30(7-8):517-523. doi: 10.20344/amp.8963. Epub 2017 Aug 31.	Excluded. Did not define what is considered SEAN.	Acta Med Port	2017	10.20344/amp.8963
27435632	Understanding the 'Anorexic Voice' in Anorexia Nervosa	Pugh M, Waller G.	Clin Psychol Psychother. 2017 May;24(3):670-676. doi: 10.1002/cpp.2034. Epub 2016 Jul 20.	Excluded: Not about SEAN	Clin Psychol Psychother	2017	10.1002/cpp.2034
37632134	Wernicke Encephalopathy in a Pediatric Patient with Avoidant Restrictive Food Intake Disorder: A Rare Presentation of Thiamine Deficiency	Basouny N, Spigos J, Khvolis D, McFarlane-Ferreira Y, Lee A.	Am J Case Rep. 2023 Aug 26;24:e940717. doi: 10.12659/AJCR.940717.	Excluded: ARFID	Am J Case Rep	2023	10.12659/AJCR.940717
34000679	Wernicke-Korsakoff syndrome despite no alcohol abuse: A summary of systematic reports	Oudman E, Wijnia JW, Oey MJ, van Dam M, Postma A.	J Neurol Sci. 2021 Jul 15;426:117482. doi: 10.1016/j.jns.2021.117482. Epub 2021 May 7.	Excluded: Not AN	J Neurol Sci	2021	10.1016/j.jns.2021.117482
37539958	Wernicke's Encephalopathy in Type 2 Achalasia: Case Report and Literature Review	Rodriguez DN, Gera K, Paudel B, Pham A.	J Investig Med High Impact Case Rep. 2023 Jan-Dec;11:23247096231190628. doi: 10.1177/23247096231190628.	Excluded: Not AN	J Investig Med High Impact Case Rep	2023	10.1177/23247096231190628

## Sheet: Figure 1
	≥ 3	≥ 5	≥ 6	≥ 7	≥ 10	≥ 1	≥ 2	≥ 3	Mild ≥17	Moderate 16-16.99	Severe 15-15.99	Extreme <15
Duration (years)	5	4	2	11	9
Prior Treatments						5	6	1
BMI (kg/m2)									1	3	0	6
