# Supplementary material for: Inclusion of the severe and enduring anorexia nervosa phenotype in genetics research: a scoping review
Source: J Eat Disord. 2024 Apr 29;12:53. doi: 10.1186/s40337-024-01009-9 (PMC11059621; doi:10.1186/s40337-024-01009-9)
Supplement: Supplementary file 2 — Supplementary Material 2 [file 40337_2024_1009_MOESM2_ESM.xlsx]

## Sheet: PM 2012-2023
PMID	Screen 1	Screen 2	Title	Citation	First Author	Journal/Book	Publication Year	Notes	Exclusion reason
26106053	Done	Yes D	Severity of eating disorder symptoms related to oxytocin receptor polymorphisms in anorexia nervosa	Psychiatry Res. 2015 Aug 30;228(3):641-8. doi: 10.1016/j.psychres.2015.05.040. Epub 2015 Jun 11.	Acevedo SF	Psychiatry Res	2015	We examined whether single nucleotide polymorphisms (SNPs) of the oxytocin receptor gene (OXTR) correlated with clinical symptoms in women with anorexia nervosa, bulimia nervosa, and healthy comparison (HC) women. Subjects completed clinical assessments and provided DNA for analysis. Subjects were divided into four groups: HC, subjects currently with anorexia nervosa (AN-C), subjects with a histo…
22127997	Done	Yes D	No association of brain-derived neurotrophic factor Val66Met polymorphism with anorexia nervosa in Japanese	Am J Med Genet B Neuropsychiatr Genet. 2012 Jan;159B(1):48-52. doi: 10.1002/ajmg.b.32000. Epub 2011 Nov 29.	Ando T	Am J Med Genet B Neuropsychiatr Genet	2012	The Met66 allele of the Val66Met polymorphism in the brain-derived neurotrophic factor (BDNF) gene has been reported to be associated with anorexia nervosa (AN), and also lower minimum body mass index (BMI) and higher harm avoidance in AN. We genotyped the Val66Met polymorphism (rs6265) in 689 AN cases and 573 control subjects. There were no significant differences in the genotype or allele frequ…
33508999	Done	Yes D	MTHFR Polymorphisms in Girls with Anorexia Nervosa: Implications on Body Weight	Endocr Res. 2021 Feb-May;46(2):80-85. doi: 10.1080/07435800.2021.1879845. Epub 2021 Jan 28.	Augoulea A	Endocr Res	2021	The development of atypical vs typical anorexia nervosa (AN) might be explained by the genetic background. We assessed the link between the subtypes of AN and the genetic polymorphisms of the thrombotic panel and the methyltetrahydrofolate reductase (MTHFR) gene. This cross-sectional pilot study recruited 48 girls with AN and 10 age-matched control girls with normal menstruation. We recorded anth…
33091847	Done	Yes D	DNA methylation of ghrelin and leptin receptors in underweight and recovered patients with anorexia nervosa	J Psychiatr Res. 2020 Dec;131:271-278. doi: 10.1016/j.jpsychires.2020.08.026. Epub 2020 Aug 28.	Batury VL	J Psychiatr Res	2020
31804778	Done	Yes D	Peripheral serotonin transporter DNA methylation is linked to increased salience network connectivity in females with anorexia nervosa	J Psychiatry Neurosci. 2020 May 1;45(3):206-213. doi: 10.1503/jpn.190016.	Boehm I	J Psychiatry Neurosci	2020	We obtained resting-state functional connectivity (rsFC) data and blood samples from 55 acutely underweight female patients with anorexia nervosa and 55 age-matched female healthy controls. We decomposed imaging data using independent component analysis. We used bisulfite pyrosequencing to analyze blood DNA methylation within the promoter region of SLC6A4. We then explored salience network rsFC p…
25808061	Done	Yes D	DNA methylation in individuals with anorexia nervosa and in matched normal-eater controls: A genome-wide study	Int J Eat Disord. 2015 Nov;48(7):874-82. doi: 10.1002/eat.22374. Epub 2015 Mar 23.	Booij L	Int J Eat Disord	2015	Method: Genome-wide methylation profiles, obtained using DNA from whole blood, were determined in 29 women currently ill with AN (10 with AN-restrictive type, 19 with AN-binge/purge type) and 15 normal-weight, normal-eater control women, using 450 K Illumina bead arrays. Results: Regardless of type, AN patients showed higher and less-variable global methylation patterns than controls. False Disco…
22488946	Done	Yes D	Association between serotonin transporter gene polymorphism and eating disorders outcome: a 6-year follow-up study	Am J Med Genet B Neuropsychiatr Genet. 2012 Jul;159B(5):491-500. doi: 10.1002/ajmg.b.32052. Epub 2012 Apr 9.	Castellini G	Am J Med Genet B Neuropsychiatr Genet	2012	We studied the relationships between 5-HTTLPR polymorphism, eating specific and general psychopathology and the long-term outcome of anorexia nervosa (AN) and bulimia nervosa (BN) patients. We evaluated the distribution of the functional 5-HTTLPR polymorphism in a series of 201 Italian, Caucasian, eating disorder patients (113 with AN and 88 with BN binge/purging (BP subtype) and in 150 Caucasian…
31746551	Done	Yes D	5-HT2AR and BDNF gene variants in eating disorders susceptibility	Am J Med Genet B Neuropsychiatr Genet. 2020 Apr;183(3):155-163. doi: 10.1002/ajmg.b.32771. Epub 2019 Nov 20.	Ceccarini MR	Am J Med Genet B Neuropsychiatr Genet	2020	Evidence from family and twin studies points to a genetic contribution to the etiology of eating disorders (EDs), confirmed by the association of several single nucleotide polymorphisms (SNPs) with this group of disorders. Previous reports have suggested that the serotonin receptor (5-HT2AR) and brain-derived neurotrophic factor (BDNF) genes could be both involved in EDs susceptibility. In order …
30878790	Done	Yes D	Microduplications at the 15q11.2 BP1-BP2 locus are enriched in patients with anorexia nervosa	J Psychiatr Res. 2019 Jun;113:34-38. doi: 10.1016/j.jpsychires.2019.01.021. Epub 2019 Jan 29.	Chang X	J Psychiatr Res	2019	Microduplication at 15q11.2 have been reported in genetic association studies of schizophrenia and autism. Given the potential overlap in psychiatric symptoms of schizophrenia and autism with anorexia nervosa (AN), we were inspired to test the association of this CNV locus with the genetic susceptibility of AN using ParseCNV, a highly quality controlled CNV pipeline developed by our group. The CN…
25785698	Done	Yes D	The 5-HTTLPR confers susceptibility to anorexia nervosa in Han Chinese: evidence from a case-control and family-based study	PLoS One. 2015 Mar 18;10(3):e0119378. doi: 10.1371/journal.pone.0119378. eCollection 2015.	Chen J	PLoS One	2015	Accumulating evidence has implied that serotonin system dysfunction may be involved in the etiology of anorexia nervosa (AN). Serotonin-transporter-linked promoter region (5-HTTLPR) polymorphism is the genetic variant coding for the serotonin transporter and has a modulatory effect on its expression. This study aimed to investigate the possible association between the 5-HTTLPR and the susceptibil…
27271855	Done	Yes D	Higher reward value of starvation imagery in anorexia nervosa and association with the Val66Met BDNF polymorphism	Transl Psychiatry. 2016 Jun 7;6(6):e829. doi: 10.1038/tp.2016.98.	Clarke J	Transl Psychiatry	2016	We assessed the characteristics of the cognitive, emotional and physiologic response toward disease-specific pictures of female body shapes, in adult AN patients compared with healthy control (HC) women. Frequency and amplitude of skin conductance response (SCR) in 71 patients with AN and 20 HC were registered during processing of stimuli of three weight categories (over-, under- and normal weigh…
24983835	Done	Yes D	Characterization of genetic variation in the VGLL4 gene in anorexia nervosa	Psychiatr Genet. 2014 Aug;24(4):183-4. doi: 10.1097/YPG.0000000000000040.	Clarke TK	Psychiatr Genet	2014	(GWAS) of 1033 AN cases and 3733 controls found no significantly associated loci; however, it identified several genes with SNPs of nominal significance: AKAP6, FAM155A, LRP2, NTNG1, VGLL4, and ZNF804B (Wang et al., 2011). We attempted to replicate these associations in an independent cohort of 396 female AN cases of European descent (mean age =32.4 ±14.25) obtained from the NIMH Center for Colla…
23775394	Done	Yes D	Association between a common CYP17A1 haplotype and anxiety in female anorexia nervosa	Arch Womens Ment Health. 2013 Oct;16(5):423-8. doi: 10.1007/s00737-013-0363-x. Epub 2013 Jun 18.	Czerniak E	Arch Womens Ment Health	2013	We performed analysis of 100 Israeli AN family trios accounting for CYP17A1 haplotypes characteristic of populations of European origin and studied genotype-phenotype relationships using correlation analyses and transmission disequilibrium test. Although our analysis revealed no evidence of association between CYP17A1 and AN per se, it revealed an association between specific CYP17A1 haplotypes a…
26938822	Done	Yes D	Association of the glucocorticoid receptor gene polymorphisms and their interaction with stressful life events in Polish adolescent girls with anorexia nervosa	Psychiatr Danub. 2016 Mar;28(1):51-7.	Dmitrzak-Weglarz M	Psychiatr Danub	2016	Subjects and methods: This study comprised 256 patients with AN and 167 control subjects. The questionnaires examining brief history of the mother's pregnancy and long-acting stress factors, as well as life events checklist to assess stressful life events during the 6 months prior to hospitalization were used. The eight common SNPs (rs6198, rs6191, rs6196, rs258813, rs33388, rs41423247, rs5614994…
23107791	Done	Yes D	The study of candidate genes related to the neurodevelopmental hypothesis of anorexia nervosa: classical association study versus decision tree	Psychiatry Res. 2013 Mar 30;206(1):117-21. doi: 10.1016/j.psychres.2012.09.005. Epub 2012 Oct 27.	Dmitrzak-Weglarz M	Psychiatry Res	2013	In this research, we conducted a study of genes connected with the neurodevelopmental hypothesis of anorexia nervosa, using classical statistical and data-mining methods to establish a relationship with disease risk and algorithms to identify the best genetic predictors of anorexia nervosa.
22398003	Done	Yes D	Smoking, but not malnutrition, influences promoter-specific DNA methylation of the proopiomelanocortin gene in patients with and without anorexia nervosa	Can J Psychiatry. 2012 Mar;57(3):168-76. doi: 10.1177/070674371205700306.	Ehrlich S	Can J Psychiatry	2012	Method: We measured the effects of malnutrition and cigarette smoking on proopiomelanocortin (POMC) promoter-specific DNA methylation in female patients with and without anorexia nervosa (AN). POMC and its derived peptides (alpha melanocyte stimulating hormone and adrenocorticotropic hormone) are implicated in stress and feeding response. Promoter-specific DNA methylation of the POMC gene was det…
37069399	Done	Yes D	The gut microbiota contributes to the pathogenesis of anorexia nervosa in humans and mice	Nat Microbiol. 2023 May;8(5):787-802. doi: 10.1038/s41564-023-01355-5. Epub 2023 Apr 17.	Fan Y	Nat Microbiol	2023	Here we investigated whether a disrupted gut microbiota contributes to AN pathogenesis. Shotgun metagenomics and metabolomics were performed on faecal and serum samples, respectively, from a cohort of 77 females with AN and 70 healthy females. Multiple bacterial taxa (for example, Clostridium species) were altered in AN and correlated with estimates of eating behaviour and mental health. The gut …
23046831	Done	Yes D	Catechol-O-methyltransferase genotype modifies executive functioning and prefrontal functional connectivity in women with anorexia nervosa	J Psychiatry Neurosci. 2013 Jul;38(4):241-8. doi: 10.1503/jpn.120068.	Favaro A	J Psychiatry Neurosci	2013	Methods: All participants performed the Wisconsin Card Sorting Task, and a subsample underwent resting-state functional magnetic resonance imaging. Results: We included 166 patients with DSM-IV lifetime anorexia nervosa and 140 healthy women in our study. Both underweight and weight-recovered patients with anorexia nervosa showed high levels of perseveration, but only in the underweight group did…
36678277	Done	Yes D	SLC6A4 DNA Methylation Levels and Serum Kynurenine/Tryptophan Ratio in Eating Disorders: A Possible Link with Psychopathological Traits?	Nutrients. 2023 Jan 13;15(2):406. doi: 10.3390/nu15020406.	Franzago M	Nutrients	2023	we focused our attention on the relationship between (i) DNA methylation profiles at promoter-associated CpG sites of the SCL6A4 gene, (ii) serum kynurenine/tryptophan levels and ratio (Kyn/Trp), and (iii) psychopathological traits in a cohort of ED patients. Among these, 45 patients were affected by restricting anorexia nervosa (AN0), 21 by purging AN (AN1), 21 by bulimia (BN), 31 by binge eatin…
23122554	Done	Yes D	Executive functioning in anorexia nervosa patients and their unaffected relatives	Psychiatry Res. 2013 Aug 15;208(3):238-44. doi: 10.1016/j.psychres.2012.10.001. Epub 2012 Oct 31.	Galimberti E	Psychiatry Res	2013	The use of the neurocognitive endophenotype approach may facilitate our understanding of the AN pathophysiology. We investigated decision-making, set-shifting and planning in AN patients (n=29) and their unaffected relatives (n=29) compared to healthy probands (n=29) and their relatives (n=29). The Iowa Gambling Task (IGT), the Tower of Hanoi (ToH) and the Wisconsin Card Sorting Test (WCST) were …
28948079	Done	Yes D	Influence of TFAP2B and KCTD15 genetic variability on personality dimensions in anorexia and bulimia nervosa	Brain Behav. 2017 Jul 27;7(9):e00784. doi: 10.1002/brb3.784. eCollection 2017 Sep.	Gamero-Villarroel C	Brain Behav	2017	Methods: We screened 425 participants (169 ED patients, 75 obese subjects, and 181 controls) for 10 clinically relevant and tag single-nucleotide polymorphisms (SNPs) in KCTD15 and TFAP2B by the Sequenom MassARRAY platform and direct sequencing. Psychometric evaluation was performed with EDI-2 and SCL-90R inventories. Results: The KCTD15 rs287103 T variant allele was associated with increased ris…
25245582	Done	Yes D	Impact of NEGR1 genetic variability on psychological traits of patients with eating disorders	Pharmacogenomics J. 2015 Jun;15(3):278-83. doi: 10.1038/tpj.2014.53. Epub 2014 Sep 23.	Gamero-Villarroel C	Pharmacogenomics J	2015	We analyzed 21 tag-single-nucleotide polymorphisms (SNPs) in the coding sequence and adjacent regions of the NEGR1 gene. A total of 169 ED patients (106 with anorexia nervosa (AN) and 63 with bulimia nervosa (BN)) and 312 healthy subjects were genotyped. Personality traits and general psychopathological symptoms were assessed by the Eating Disorders Inventory Test-2 (EDI-2) and Symptom Checklist …
25419636	Done	Yes D	Melanocortin-4 receptor gene variants are not associated with binge-eating behavior in nonobese patients with eating disorders	Psychiatr Genet. 2015 Feb;25(1):35-8. doi: 10.1097/YPG.0000000000000065.	Gamero-Villarroel C	Psychiatr Genet	2015	We aimed to determine whether variability in the melanocortin-4 receptor (MC4R) gene, predisposing to hyperphagia and obesity, may also be present in nonobese patients with binge-eating behavior or be related to anthropometric or psychopathological parameters in these patients. The coding region of the MC4R gene was sequenced in nonobese patients with binge-eating behavior diagnosed with bulimia …
29879886	Done	Yes D	Association of COMT Val158Met Polymorphism with Psychopathological Symptoms in Patients with Eating Disorders	Curr Mol Med. 2018;18(1):65-70. doi: 10.2174/1566524018666180608090512.	Gervasini G	Curr Mol Med	2018	Method: A total of 303 ED patients, diagnosed according to DSM-5 criteria, completed the SCL-90R questionnaire and were genotyped for the Val158Met polymorphism. Results: There were significant differences in the global indices of the SCL-90R inventory between the three ED groups (Anorexia Nervosa (AN), Bulimia Nervosa (BN) and binge-eating disorder; ANOVA-p < 0.05). Females with BN showed the hi…
29455021	Done	Yes D	Effect of dopamine receptor D4 (DRD4) haplotypes on general psychopathology in patients with eating disorders	Gene. 2018 May 15;654:43-48. doi: 10.1016/j.gene.2018.02.035. Epub 2018 Feb 15.	Gervasini G	Gene	2018	We aimed to determine the effect of functional polymorphisms and haplotypes in the Dopamine Receptor D4 (DRD4) gene on general psychopathological symptoms in ED patients. Two-hundred-and-seventy-three ED patients [199 with Anorexia Nervosa (AN) and 74 with Bulimia Nervosa (BN)] completed the SCL-90R inventory and were genotyped for four functional, clinically relevant DRD4 polymorphisms: three va…
23775054	Done	Yes D	Influence of dopamine polymorphisms on the risk for anorexia nervosa and associated psychopathological features	J Clin Psychopharmacol. 2013 Aug;33(4):551-5. doi: 10.1097/JCP.0b013e3182970469.	Gervasini G	J Clin Psychopharmacol	2013	We have analyzed the effect of 8 polymorphisms in genes coding for dopamine receptors (DRD2, DRD3, and DRD4), transporters (DAT1) and metabolizing enzymes (COMT) in 78 women with AN and 186 control subjects. Associated psychopathological characteristics in patients with AN were assessed by the Eating Disorders Inventory Test-2 and SCL-90R self-reported questionnaires. The DRD4 variable number of …
33737121	Done	Yes D	Variants in the Obesity-Linked FTO gene locus modulates psychopathological features of patients with Anorexia Nervosa	Gene. 2021 May 30;783:145572. doi: 10.1016/j.gene.2021.145572. Epub 2021 Mar 16.	González LM	Gene	2021	Results: None of the tag-SNPs was significantly related to AN risk. However, the rs806369-TT genotype and haplotype rs806368/rs1049353/rs806369 of CNR1 were respectively associated with lower weight (mean difference = - 4.92 kg, FDR-q = 0.044) and BMI (FDR-q = 0.042) in AN patients. CNR1 rs806374-TT and CNR2 rs3003335-AA and rs6658703-GG genotypes correlated with higher scores in the Positive Sym…
33575982	Done	Yes D	Variability in cannabinoid receptor genes is associated with psychiatric comorbidities in anorexia nervosa	Eat Weight Disord. 2021 Dec;26(8):2597-2606. doi: 10.1007/s40519-021-01106-7. Epub 2021 Feb 11.	González LM	Eat Weight Disord	2021
35013117	Done	Yes D	Genome-wide DNA methylation profiling in anorexia nervosa discordant identical twins	Transl Psychiatry. 2022 Jan 10;12(1):15. doi: 10.1038/s41398-021-01776-y.	Iranzo-Tatay C	Transl Psychiatry	2022	Our first analysis using the twin sample revealed 9 CpGs associated to a gene. The validation analysis showed two statistically significant CpGs with the rank regression method related to two genes associated to metabolic traits, PPP2R2C and CHST1. When doing beta regression, 6 of them showed statistically significant differences, including 3 CpGs associated to genes JAM3, UBAP2L and SYNJ2. Final…
35173158	Done	Yes D	Polygenic association with severity and long-term outcome in eating disorder cases	Transl Psychiatry. 2022 Feb 16;12(1):61. doi: 10.1038/s41398-022-01831-2.	Johansson T	Transl Psychiatry	2022	We associated individual polygenic scores (PGSs) indexing polygenic liability for AN, schizophrenia, and body mass index (BMI) with severity and SEED. After multiple testing correction, only the BMI PGS when calculated with traditional clumping and p value thresholding was robustly associated with disorder severity (βPGS = 1.30; 95% CI: 0.72, 1.88; p = 1.2 × 10-5) across all p value thresholds at…
28639321	Done	Yes D	Association of the 5-HT(2A) receptor gene promoter polymorphism-1438G/A with anorexia nervosa and psychopathological traits in the Chinese Han population: A preliminary study	Asia Pac Psychiatry. 2017 Sep;9(3). doi: 10.1111/appy.12284. Epub 2017 Jun 22.	Kang Q	Asia Pac Psychiatry	2017	Methods: The -1438G/A polymorphism of 249 female AN patients, 228 matched healthy controls, and 198 trios was genotyped using SNaP shot assay. Psychopathological traits of eating-disordered behaviors in AN subjects were examined using the Chinese version of the Eating Disorder Examination Questionnaire. Results: Neither the case-control analysis nor the transmission disequilibrium test revealed s…
27367046	Done	Yes D	High-throughput DNA methylation analysis in anorexia nervosa confirms TNXB hypermethylation	World J Biol Psychiatry. 2018 Apr;19(3):187-199. doi: 10.1080/15622975.2016.1190033. Epub 2016 Jul 1.	Kesselmeier M	World J Biol Psychiatry	2018	Methods: We examined high-throughput DNA methylation derived from whole blood of 47 females with AN, 47 lean females without AN and 100 population-based females to compare AN with both controls. To account for different cell type compositions, we applied two reference-free methods (FastLMM-EWASher, RefFreeEWAS) and searched for consensus CpG sites identified by both methods. We used a validation …
23778302	Done	Yes D	Assessment of gene expression in peripheral blood using RNAseq before and after weight restoration in anorexia nervosa	Psychiatry Res. 2013 Nov 30;210(1):287-93. doi: 10.1016/j.psychres.2013.05.026. Epub 2013 Jun 15.	Kim Y	Psychiatry Res	2013	We examined gene expression in the blood of six females with anorexia nervosa (AN) before and after weight restoration using RNAseq. AN cases (aged 19-39) completed clinical assessments and had blood drawn for RNA at hospital admission (T1,<~75% ideal body weight, IBW) and again at discharge (T2,≥ ~ 85% IBW). To examine the relationship between weight restoration and differential gene expression,…
24523928	Done	Yes D	Differential methylation of the oxytocin receptor gene in patients with anorexia nervosa: a pilot study	PLoS One. 2014 Feb 11;9(2):e88673. doi: 10.1371/journal.pone.0088673. eCollection 2014.	Kim YR	PLoS One	2014	Methods: We analyzed the methylation status of the CpG sites in a region from the exon 1 to the MT2 regions of the OXTR gene in buccal cells from 15 patients and 36 healthy women using bisulfite sequencing. We further examined whether methylation status was associated with markers of illness severity or form. Results: We identified six CpG sites with significant differences in average methylation…
31385420	Done	Yes D	Interaction between polymorphisms of the oxytocinergic system genes and emotion perception in inpatients with anorexia nervosa	Eur Eat Disord Rev. 2019 Sep;27(5):481-494. doi: 10.1002/erv.2698. Epub 2019 Aug 5.	Kucharska K	Eur Eat Disord Rev	2019	Results: The AN group showed decreased EP abilities compared with HCs. SNPs of rs2740204, rs6133010, and rs53576 were associated with differences in EP in women with AN and in HCs. The SNP of rs4869317 was associated with the level of eating disorders symptoms in HCs. Conclusions: The OXT system may be involved in EP difficulties in AN. SNPs within genes related to OXT pathways may influence EP a…
35611833	Done	Yes D	Contribution of copy number variations to the risk of severe eating disorders	Psychiatry Clin Neurosci. 2022 Sep;76(9):423-428. doi: 10.1111/pcn.13430. Epub 2022 Jun 20.	Kushima I	Psychiatry Clin Neurosci	2022	Conclusion: Our study provides the first preliminary evidence that NDD-CNVs may confer risk for severe EDs. The pathophysiology may involve synaptic dysfunction.
32544712	Done	Yes D	Identification of rare variants in CADM1 in patients with anorexia nervosa	Psychiatry Res. 2020 Sep;291:113191. doi: 10.1016/j.psychres.2020.113191. Epub 2020 Jun 8.	Lin Z	Psychiatry Res	2020	As a polygenic psychiatric disorder, the genetics of anorexia nervosa (AN) remains largely unexplored. Recently a large GWAS meta-analysis identified a significant SNP (rs6589488) as associated with AN. We suggested that rs6589488 might have gotten its association as being in linkage disequilibrium with unknown variants or functional intronic variants. In a selective cohort containing 51 patients…
22797368	Done	Yes D	Fat mass and obesity-associated gene (FTO) in eating disorders: evidence for association of the rs9939609 obesity risk allele with bulimia nervosa and anorexia nervosa	Obes Facts. 2012;5(3):408-19. doi: 10.1159/000340057. Epub 2012 Jun 27.	Müller TD	Obes Facts	2012	Methods: Association of rs9939609 with BN and AN was assessed in 689 patients with AN, 477 patients with BN, 984 healthy non-population-based controls, and 3,951 population-based controls (KORA-S4). Based on the familial and premorbid occurrence of obesity in patients with BN, we hypothesized an association of the obesity risk A-allele with BN. Results: In accordance with our hypothesis, we obser…
30554102	Done	Yes D	Genetic variability in the serotoninergic system and age of onset in anorexia nervosa and obsessive-compulsive disorder	Psychiatry Res. 2019 Jan;271:554-558. doi: 10.1016/j.psychres.2018.12.019. Epub 2018 Dec 6.	Plana MT	Psychiatry Res	2019	The age of onset of some psychiatric disorders may have etiopathogenic and clinical effects and may influence outcome. Following on from previous work by our group where we showed that early onset anorexia nervosa (AN) and obsessive-compulsive disorder (OCD) shared a common genetic background, the aim of the present study is to assess genetic pleiotropy related to the serotonergic system (SLC6A4,…
29686286	Done	Yes D	Placental miR-340 mediates vulnerability to activity based anorexia in mice	Nat Commun. 2018 Apr 23;9(1):1596. doi: 10.1038/s41467-018-03836-2.	Schroeder M	Nat Commun	2018	Here, we show that gestation is a vulnerable window that can influence the predisposition to AN. By screening placental microRNA expression of naive and prenatally stressed (PNS) fetuses and assessing vulnerability to activity-based anorexia (ABA), we identify miR-340 as a sexually dimorphic regulator involved in prenatal programming of ABA. PNS caused gene-body hypermethylation of placental miR-…
25824304	Done	Yes D	Dysregulation of soluble epoxide hydrolase and lipidomic profiles in anorexia nervosa	Mol Psychiatry. 2016 Apr;21(4):537-46. doi: 10.1038/mp.2015.26. Epub 2015 Mar 31.	Shih PB	Mol Psychiatry	2016	Epoxide substrates of sEH and associated oxylipins were measured in ill AN, recovered AN and gender- and race-matched controls. PUFA and oxylipin markers were tested as potential biomarkers for AN. Oxylipin ratios were calculated as proxy markers of in vivo sEH activity. Several free- and total PUFAs were associated with AN diagnosis and with AN recovery. AN displayed elevated n-3 PUFAs and may d…
29256967	Done	Yes D	Investigation of differential HDAC4 methylation patterns in eating disorders	Psychiatr Genet. 2018 Feb;28(1):12-15. doi: 10.1097/YPG.0000000000000189.	Subramanian S	Psychiatr Genet	2018	We obtained saliva-derived DNA and use bisulfite pyrosequencing to examine region-specific methylation differences between cases and controls. The region assayed includes 15 CpGs. We found no significant association between the previously implicated CpG and either AN or BN. We found that three CpGs were nominally associated with AN (P=0.02-0.03); the largest difference was a 9% hypermethylation i…
34283000	Done	Yes D	The Significance of the FTO Gene for Weight and Body Composition in Swedish Women With Severe Anorexia Nervosa During Intensive Nutrition Therapy	J Am Nutr Assoc. 2022 Aug;41(6):594-599. doi: 10.1080/07315724.2021.1945979. Epub 2021 Jul 20.	Svedlund A	J Am Nutr Assoc	2022	The distribution of the different FTO genotypes were as follows: AA, 24%; TA, 48%; and TT, 28%. Patients gained a median of 9.8 kg (range, 5.5-17.0 kg) and BMI increased to 19.0 ± 0.9 kg/m2. The increase in BMI, fat mass, and the quotient fat/muscle area was significant for the TT and TA genotype groups. Total lean mass was stable in all genotype groups. We could not demonstrate any difference am…
31823473	Done	Yes D	Methylation of the OXTR gene in women with anorexia nervosa: Relationship to social behavior	Eur Eat Disord Rev. 2020 Jan;28(1):79-86. doi: 10.1002/erv.2703. Epub 2019 Dec 10.	Thaler L	Eur Eat Disord Rev	2020	The present study examined differential levels of methylation at various CG sites of the OXTR gene in 69 women with active AN (AN-Active), 21 in whom AN was in remission (AN-Rem) and 35 with no eating disorder (NED). Within each group, we explored the correlation between methylation and measures of social behaviour such as insecure attachment and social avoidance. Hypermethylation of a number of …
24286295	Done	Yes D	Decreased whole-blood global DNA methylation is related to serum hormones in anorexia nervosa adolescents	World J Biol Psychiatry. 2014 May;15(4):327-33. doi: 10.3109/15622975.2013.860467. Epub 2013 Nov 29.	Tremolizzo L	World J Biol Psychiatry	2014	Methods: Whole-blood global DNA methylation was measured as incorporation of [(3)H]dCTP following HpaII cut in 32 adolescent females affected by restrictive type AN and compared to 13 healthy controls. Homocysteine, vitamin B12 and folate plasma levels were assessed as well as fasting plasma levels of leptin and steroid hormones. Clinical variables, including severity and associate states and tra…
24831852	Done	Yes D	The role of leptin, melanocortin, and neurotrophin system genes on body weight in anorexia nervosa and bulimia nervosa	J Psychiatr Res. 2014 Aug;55:77-86. doi: 10.1016/j.jpsychires.2014.04.005. Epub 2014 Apr 16.	Yilmaz Z	J Psychiatr Res	2014	Method: Our sample consisted of 745 individuals with AN without a history of BN, 245 individuals with BN without a history of AN, and 321 controls. We genotyped 20 markers with known or putative function among genes selected from leptin, melanocortin, and neurotrophin systems. Results: There were no significant differences in allele frequencies among individuals with AN, BN, and controls. AGRP rs…
24106242	Done	Yes D	Estrogen receptor 1 gene rs2295193 polymorphism and anorexia nervosa: new data and meta-analysis	Asia Pac Psychiatry. 2013 Dec;5(4):331-5. doi: 10.1111/appy.12100. Epub 2013 Sep 19.	Zhang C	Asia Pac Psychiatry	2013	Methods: In a case-control study, we assessed 195 AN probands and 93 healthy controls; 99 trios were studied in a family-based association analysis through genotyping the rs2295193 polymorphism in ESR1. Additionally, we carried out a meta-analysis of the combined sample groups. Results: There were no significant differences in the genotype or allele frequencies of the rs2295193 polymorphism betwe…
33926592	Done	Yes D	Association of family history of schizophrenia and clinical outcomes in individuals with eating disorders	Psychol Med. 2023 Jan;53(2):371-378. doi: 10.1017/S0033291721001574. Epub 2021 Apr 30.	Zhang R	Psychol Med	2023	Of 12 424 individuals with AN and 20 716 individuals with OED, 599 (4.8%) and 1118 (5.4%), respectively, had a family history of schizophrenia (in up to third-degree relatives). Among individuals with AN, schizophrenia in first-degree relatives was significantly associated with increased comorbid attention-deficit/hyperactivity disorder (ADHD) [HR(95% CI) 2.26 (1.27-3.99)], substance abuse disord…
37025415	Done	Yes D	Lipocalin 2 - mutation screen and serum levels in patients with anorexia nervosa or obesity and in lean individuals	Front Endocrinol (Lausanne). 2023 Mar 21;14:1137308. doi: 10.3389/fendo.2023.1137308. eCollection 2023.	Zheng Y	Front Endocrinol (Lausanne)	2023	Sanger sequencing of the coding region of LCN2 in 284 children and adolescents with severe obesity or 287 patients with anorexia nervosa. In-silico analyses to evaluate functional implications of detected LCN2 variants. TaqMan assays for rare non-synonymous variants (NSVs) in additional independent study groups. Serum levels of lipocalin-2 were measured by ELISA in 35 females with NSVs in either …
35680849	Done	Yes D	PTBP2 - a gene with relevance for both Anorexia nervosa and body weight regulation	Transl Psychiatry. 2022 Jun 9;12(1):241. doi: 10.1038/s41398-022-02018-5.	Zheng Y	Transl Psychiatry	2022	The analysis based on sex-stratified BMI GWAS summary statistics implies that PTBP2 may have a more pronounced effect on body weight regulation in males than in females.
34292569	Done	Yes D	Evaluation of the frequency of ADIPOQ c.45 T>G and ADIPOQ c.276 G>T polymorphisms in adiponectin coding gene in girls with anorexia nervosa	Endokrynol Pol. 2021;72(5):520-528. doi: 10.5603/EP.a2021.0064. Epub 2021 Jul 22.	Ziora-Jakutowicz KN	Endokrynol Pol	2021	The study covered 472 girls (age: 11-19 years): 308 with the restrictive form of AN (AN) and 164 healthy girls (C). The level of ADIPO in blood serum was determined by means of the ELISA method on a Bio-Vendor, LLC (Asheville, North Carolina, USA). The DNA isolation was carried out by means of Genomic Mini AX BLOOD (SPIN). The PCR reaction was carried out in a ThermoCycle T100 thermocycler. 80-15…
34292570	Done	Yes D	Evaluation of the frequency of RETN c.62G>A and RETN c.-180C>G polymorphisms in the resistin coding gene in girls with anorexia nervosa	Endokrynol Pol. 2021;72(5):529-538. doi: 10.5603/EP.a2021.0065. Epub 2021 Jul 22.	Ziora-Jakutowicz KN	Endokrynol Pol	2021	Material and methods: The study covered 308 girls with the restrictive form of AN (AN) and 164 healthy girls (C) (aged 11-19 years). The RES levels in blood serum were determined by means of the ELISA method on a Bio-Vendor machine from LLC (Asheville, North Carolina, USA). The DNA isolation was carried out by means of Genomic Mini AX BLOOD (SPIN). The PCR reaction was carried out on a ThermoCycl…
31398429	Done/Add disc	Yes D	Dysfunction of inflammatory pathways in adolescent female patients with anorexia nervosa	Caso, J. R., Progress in neuro-psychopharmacology & biological psychiatry, 96, 109727. https://doi.org/10.1016/j.pnpbp.2019.109727	Caso, JR	Prog Neuropsychopharmacol Biol Psychiatry	2020	Results: Plasma levels of the pro-inflammatory cytokines TNF-α and IL-1β were significantly increased in patients with AN, while the levels of prostaglandins PGE2 (proinflammatory) and 15d-PGJ2, (anti-inflammatory) were lower compared with controls. Protein expression in PBMCs of cyclooxygenase-2 (COX-2) and the activated forms of the mitogen-activated protein kinases p38 and ERK were also increa…
3674290	Done/Add disc	Yes D	Oxytocin secretion is associated with severity of disordered eating psychopathology and insular cortex hypoactivation in anorexia nervosa	Lawson, E. A., The Journal of clinical endocrinology and metabolism, 97(10), E1898–E1908. https://doi.org/10.1210/jc.2012-1702	Lawson, EA	J Clin Endocrinol Metab	2012	Participants: Participants included 35 women: 13 anorexia (AN), nine weight-recovered anorexia (ANWR), and 13 healthy controls (HC). Measures: Peripheral oxytocin and leptin levels were measured fasting and 30, 60, and 120 min after a standardized mixed meal. The Eating Disorder Examination-Questionnaire was used to assess disordered eating psychopathology. fMRI was performed during visual proces…
5573281	Done/Add disc	Yes D	Novel and ultra-rare damaging variants in neuropeptide signaling are associated with disordered eating behaviors	Lutter, M., (2017). PloS one, 12(8), e0181556. https://doi.org/10.1371/journal.pone.0181556	Lutter, M	PLoS One	2017	Methods: To understand the genetic basis of this risk, we performed whole exome sequencing on 93 unrelated individuals with eating disorders (38 restricted-eating and 55 binge-eating) to identify novel damaging variants. Candidate genes with an excessive burden of predicted damaging variants were then prioritized based upon an unbiased, data-driven bioinformatic analysis. One top candidate pathwa…
25192814	No		"Fixing a heart": the game of electrolytes in anorexia nervosa	Nutr J. 2014 Sep 5;13:90. doi: 10.1186/1475-2891-13-90.	Abed J	Nutr J	2014		Non-genetic study
22465467	No		Anorexia nervosa, autoimmunity and the hygiene hypothesis	Med Hypotheses. 2012 Jun;78(6):772-5. doi: 10.1016/j.mehy.2012.03.002. Epub 2012 Mar 31.	Acres MJ	Med Hypotheses	2012	The hypothesis proposed is that anorexia nervosa (AN) is an autoimmune disease caused by delayed exposure to common micro-organisms in which auto-antibodies to regulatory peptides and hypothalamic neurons, which cross react with microbial antigens, disturb appetite and lead to decreased intake of food. IgG, IgA and IgM auto-antibodies to a range of regulatory peptides concerned with appetite and …	Review/Commentary/Proposal
23601422	No		Ghrelin gene variants and eating disorders	Vitam Horm. 2013;92:107-23. doi: 10.1016/B978-0-12-410473-0.00004-0.	Ando T	Vitam Horm	2013	Genetic variants of ghrelin, an endogenous acylated peptide that stimulates growth hormone secretion, enhances appetite, and increases body weight, have been investigated in association with eating disorders, as changes in the ghrelin/growth hormone secretagogue receptor (GHSR)/ghrelin O-acyltransferase (GOAT) system have been implicated in its pathology. Although most candidate-gene association …	Review/Commentary/Proposal
23296547	No		Biogenetic explanations and public acceptance of people with eating disorders	Soc Psychiatry Psychiatr Epidemiol. 2013 Oct;48(10):1667-73. doi: 10.1007/s00127-012-0648-9. Epub 2013 Jan 8.	Angermeyer MC	Soc Psychiatry Psychiatr Epidemiol	2013	Methods: Population surveys were conducted in two large German cities. Respondents were presented with a vignette depicting a young female suffering from either anorexia nervosa (N = 680) or bulimia nervosa (N = 667), followed by a fully structured interview including questions on causal attributions, emotional reactions and desire for social distance. Results: Attribution to hereditary factors s…	Genetic non-hereditary, expression or methylation
24089313	No		Concurrence of anorexia nervosa and Noonan syndrome	Eur Eat Disord Rev. 2014 Jan;22(1):83-5. doi: 10.1002/erv.2261. Epub 2013 Sep 24.	Arvaniti A	Eur Eat Disord Rev	2014		Case report
35182554	No		Insulin normalized brain metabolic status on a Model of Anorexia Nervosa in Mice	Physiol Behav. 2022 May 15;249:113738. doi: 10.1016/j.physbeh.2022.113738. Epub 2022 Feb 17.	Avraham Y	Physiol Behav	2022		Animal model/study
26998792	No		Characteristics of depressive patients according to family history of affective illness: Findings from a French national cohort	J Affect Disord. 2016 Jul 1;198:15-22. doi: 10.1016/j.jad.2016.03.033. Epub 2016 Mar 10.	Azorin JM	J Affect Disord	2016	Methods: As part of the EPIDEP National Multisite French Study of 493 consecutive DSM-IV major depressive patients evaluated in at least two semi-structured interviews 1 month apart, 45 (9.1%) were classified as FHM, 210 (42.6%) as FHD, and 238 (48.3%) as FHO. Results: The main characteristics of FHM patients were a cyclothymic temperament, the presence of mixed features and diurnal variations of…	Non-genetic study
35390458	No		Dynamic Structural Brain Changes in Anorexia Nervosa: A Replication Study, Mega-analysis, and Virtual Histology Approach	J Am Acad Child Adolesc Psychiatry. 2022 Sep;61(9):1168-1181. doi: 10.1016/j.jaac.2022.03.026. Epub 2022 Apr 4.	Bahnsen K	J Am Acad Child Adolesc Psychiatry	2022	We confirmed sizeable and widespread reductions of CT as well as volumes (and, to a lesser extent, surface area) in acAN and rapid increases related to partial weight restoration. No differences were detected between either short- or long-term weight-recovered patients and HC. The virtual histology analysis identified associations between gene expression profiles of S1 pyramidal cells and oligode…	Genetic non-hereditary, expression or methylation
21541980	No		Amphetamine induced dopamine release increases anxiety in individuals recovered from anorexia nervosa	Int J Eat Disord. 2012 Mar;45(2):263-71. doi: 10.1002/eat.20937. Epub 2011 May 3.	Bailer UF	Int J Eat Disord	2012	Method: We used an amphetamine challenge and positron emission tomography [(11) C]raclopride paradigm to explore DA striatal transmission in 10 recovered (REC) AN compared with 9 control women (CW). Results: REC AN and CW were similar for baseline, postamphetamine [(11) C]raclopride binding potential (BP(ND) ) and change (Δ) in BP(ND) for all regions. In CW, ventral striatum Δ BP(ND) was associat…	Non-genetic study
27146407	No		High unacylated ghrelin levels support the concept of anorexia in infants with prader-willi syndrome	Orphanet J Rare Dis. 2016 May 4;11(1):56. doi: 10.1186/s13023-016-0440-0.	Beauloye V	Orphanet J Rare Dis	2016	Methods: Measurement of at least 4 h-fasting plasma acylated and unacylated ghrelin in 37 infants with a genetic diagnosis of PWS aged from 1 month to 4 years and in 100 age-matched controls without endocrine disorder recruited prior to minor surgery. One blood sampling was analysed for each patient/control and clinical data were recorded. Eleven PWS infants underwent repetitive blood samples at …	Not anorexia
30447013	No		Integrating anatomo-physiological changes and pharmacogenomics in anti-infective therapy management: is it a major concern?	Br J Clin Pharmacol. 2019 Jan;85(1):263-265. doi: 10.1111/bcp.13785. Epub 2018 Nov 16.	Beaumier L	Br J Clin Pharmacol	2019		Not anorexia
35470453	No		Bridging the gap: Short structural variants in the genetics of anorexia nervosa	Int J Eat Disord. 2022 Jun;55(6):747-753. doi: 10.1002/eat.23716. Epub 2022 Apr 26.	Berthold N	Int J Eat Disord	2022	We present a novel approach, arguing that the genetic variant class, short structural variants, could answer this knowledge gap and allow development of biologically targeted therapeutics, improving quality-of-life and patient outcomes for affected individuals.	Review/Commentary/Proposal
32482201	No		ANGI - Anorexia Nervosa Genetics Initiative	Twin Res Hum Genet. 2020 Apr;23(2):135-136. doi: 10.1017/thg.2020.24.	Bulik C	Twin Res Hum Genet	2020		Protocol
33947359	No		The Eating Disorders Genetics Initiative (EDGI): study protocol	BMC Psychiatry. 2021 May 4;21(1):234. doi: 10.1186/s12888-021-03212-3.	Bulik CM	BMC Psychiatry	2021		Protocol
33416044	No		A systematic review on the role of microbiota in the pathogenesis and treatment of eating disorders	Eur Psychiatry. 2020 Dec 16;64(1):e2. doi: 10.1192/j.eurpsy.2020.109.	Carbone EA	Eur Psychiatry	2020		Review/Commentary/Proposal
28693568	No		Anorexia nervosa and cancer: a protocol for a systematic review and meta-analysis of observational studies	Syst Rev. 2017 Jul 11;6(1):137. doi: 10.1186/s13643-017-0540-5.	Catalá-López F	Syst Rev	2017		Protocol
32770201	No		Integrative Genomic Enrichment Analysis Identified the Brain Regions and Development Stages Related to Anorexia Nervosa and Obsessive-Compulsive Disorder	Cereb Cortex. 2020 Nov 3;30(12):6481-6489. doi: 10.1093/cercor/bhaa214.	Cheng B	Cereb Cortex	2020	We observed multiple common association signals shared by TWAS and mRNA expression analysis of AN, such as the primary auditory cortex vs. cerebellar cortex in fetal development and earlier vs. later fetal development in the somatosensory cortex. For OCD, we also detected multiple common association signals, such as medial prefrontal cortex vs. amygdala in adulthood and fetal development vs. infa…	Genetic non-hereditary, expression or methylation
30900968	No		Pursuing parity: genetic tests for psychiatric conditions in the UK National Health Service	Br J Psychiatry. 2019 May;214(5):248-250. doi: 10.1192/bjp.2019.48. Epub 2019 Mar 22.	Curtis D	Br J Psychiatry	2019		Review/Commentary/Proposal
35871462	No	No	McArdle disease in a patient with anorexia nervosa: a case report	Eat Weight Disord. 2022 Dec;27(8):3793-3796. doi: 10.1007/s40519-022-01451-1. Epub 2022 Jul 24.	Dalle Grave R	Eat Weight Disord	2022		Case report
29866670	No		Unusual case of anorexia	BMJ Case Rep. 2018 Jun 4;2018:bcr2017223739. doi: 10.1136/bcr-2017-223739.	Darmaun L	BMJ Case Rep	2018	Not anorexia nervosa	Not anorexia
36342654	No	No	Pseudo Bartter Syndrome in anorexia nervosa	Eat Weight Disord. 2022 Dec;27(8):3809-3813. doi: 10.1007/s40519-022-01499-z. Epub 2022 Nov 7.	de Alves Pereira Carvalho Saraiva R	Eat Weight Disord	2022		Case report
27436150	No		Hematological complications in anorexia nervosa	Eur J Clin Nutr. 2016 Nov;70(11):1305-1308. doi: 10.1038/ejcn.2016.115. Epub 2016 Jul 20.	De Filippo E	Eur J Clin Nutr	2016		Non-genetic study
27743770	No		Mitochondrial Neurogastrointestinal Encephalomyopathy Presenting as Anorexia Nervosa	J Adolesc Health. 2016 Dec;59(6):729-731. doi: 10.1016/j.jadohealth.2016.08.012. Epub 2016 Oct 12.	Demaria F	J Adolesc Health	2016		Case report
32488869	No		A virtual issue highlighting animal studies of eating disorders as valuable tools for examining neurobiological underpinnings and treatment of eating disorders	Int J Eat Disord. 2020 Sep;53(9):1569-1578. doi: 10.1002/eat.23302. Epub 2020 Jun 3.	Fowler N	Int J Eat Disord	2020		Animal model/study
32384880	No		Clinical and molecular characterization of a patient with mitochondrial Neurogastrointestinal Encephalomyopathy	BMC Gastroenterol. 2020 May 8;20(1):142. doi: 10.1186/s12876-020-01280-5.	Habibzadeh P	BMC Gastroenterol	2020	he patient was a 25-year-old female referred to our center with the chief complaint of severe abdominal pain and diarrhea for 2 years that had worsened from 2 months prior to admission. The clinical and para-clinical findings were in favor of mitochondrial neurogastrointestinal encephalomyopathy syndrome. Subsequent genetic studies revealed a novel, private, homozygous nonsense mutation in TYMP g…	Case report
33495256	No		Eating Disorder Neuroimaging Initiative (EDNI): a multicentre prospective cohort study protocol for elucidating the neural effects of cognitive-behavioural therapy for eating disorders	BMJ Open. 2021 Jan 25;11(1):e042685. doi: 10.1136/bmjopen-2020-042685.	Hamatani S	BMJ Open	2021		Protocol
33432183	No		The genomics of childhood eating behaviours	Nat Hum Behav. 2021 May;5(5):625-630. doi: 10.1038/s41562-020-01019-y. Epub 2021 Jan 11.	Herle M	Nat Hum Behav	2021	Eating behaviours may be expressions of genetic risk for obesity and are potential antecedents of later eating disorders. However, childhood eating behaviours are heterogeneous and transient. Here we show associations between polygenic scores for body mass index (BMI-PGS) and anorexia nervosa (AN-PGS) with eating behaviour trajectories during the first 10 years of life using data from the Avon Lo…	Review/Commentary/Proposal
36109548	No	No	Skin microbiota analysis in patients with anorexia nervosa and healthy-weight controls reveals microbial indicators of healthy weight and associations with the antimicrobial peptide psoriasin	Sci Rep. 2022 Sep 15;12(1):15515. doi: 10.1038/s41598-022-19676-6.	Hermes BM	Sci Rep	2022		Non-genetic study
30353170	No		Epigenetics in eating disorders: a systematic review	Mol Psychiatry. 2019 Jun;24(6):901-915. doi: 10.1038/s41380-018-0254-7. Epub 2018 Oct 23.	Hübel C	Mol Psychiatry	2019		Review/Commentary/Proposal
30393006	No		The metabolic underpinning of eating disorders: A systematic review and meta-analysis of insulin sensitivity	Mol Cell Endocrinol. 2019 Nov 1;497:110307. doi: 10.1016/j.mce.2018.10.005. Epub 2018 Oct 28.	Ilyas A	Mol Cell Endocrinol	2019	Results: Of 296 citations retrieved, 22 studies met the inclusion criteria, and 12 studies had appropriate data for meta-analysis. Using the random effects model, the pooled effect size (95% confidence interval) was 1.66 (0.79, 2.54) in people with anorexia nervosa (n = 340) and -0.57 (-0.80, -0.34) in people with bulimia nervosa (n = 120) and binge-eating disorders (n = 3241). Interpretation: An…	Review/Commentary/Proposal
22213401	No		A novel X-linked disorder with developmental delay and autistic features	Ann Neurol. 2012 Apr;71(4):498-508. doi: 10.1002/ana.22673. Epub 2011 Dec 28.	Kaya N	Ann Neurol	2012		Not anorexia
35668623	No		A Case of Mitochondrial Neurogastrointestinal Encephalomyopathy with Metabolic Complications During Refeeding	Am J Case Rep. 2022 Jun 7;23:e936336. doi: 10.12659/AJCR.936336.	Khatri V	Am J Case Rep	2022	CASE REPORT A 24-year-old woman with a previous diagnosis of type 2 diabetes mellitus and psychogenic anorexia and recent diagnosis of avoidant restrictive food intake disorder presented to a medical stabilization unit for weight restoration and treatment of medical complications associated with extreme malnutrition. She reported being underweight her entire life, and had a body mass index of 12 …	Case report
28378620	No		The Anorexia Nervosa Genetics Initiative: Study description and sample characteristics of the Australian and New Zealand arm	Aust N Z J Psychiatry. 2017 Jun;51(6):583-594. doi: 10.1177/0004867417700731. Epub 2017 Apr 5.	Kirk KM	Aust N Z J Psychiatry	2017		Protocol
26428446	No		The Intestinal Microbiota in Acute Anorexia Nervosa and During Renourishment: Relationship to Depression, Anxiety, and Eating Disorder Psychopathology	Psychosom Med. 2015 Nov-Dec;77(9):969-81. doi: 10.1097/PSY.0000000000000247.	Kleiman SC	Psychosom Med	2015	Methods: We characterized the composition and diversity of the intestinal microbiota in AN, using stool samples collected at inpatient admission (T1; n = 16) and discharge (T2; n = 10). At T1, participants completed the Beck Depression and Anxiety Inventories and the Eating Disorder Examination-Questionnaire. Patients with AN were compared with healthy individuals who participated in a previous s…	Non-genetic study
35809040	No		Associations between parental socioeconomic-, family-, and sibling status and risk of eating disorders in offspring in a Danish national female cohort	Int J Eat Disord. 2022 Aug;55(8):1130-1142. doi: 10.1002/eat.23771. Epub 2022 Jul 9.	Koch SV	Int J Eat Disord	2022		Non-genetic study
30240477	No		Mitochondrial neurogastrointestinal encephalomyopathy imitating Crohn's disease: a rare cause of malnutrition	J Gastrointestin Liver Dis. 2018 Sep;27(3):321-325. doi: 10.15403/jgld.2014.1121.273.kuc.	Kučerová L	J Gastrointestin Liver Dis	2018		Not anorexia
25505091	No		JEPEG: a summary statistics based tool for gene-level joint testing of functional variants	Bioinformatics. 2015 Apr 15;31(8):1176-82. doi: 10.1093/bioinformatics/btu816. Epub 2014 Dec 12.	Lee D	Bioinformatics	2015		Protocol
37036983	No		A small-molecule degrader of TET3 as treatment for anorexia nervosa in an animal model	Proc Natl Acad Sci U S A. 2023 Apr 18;120(16):e2300015120. doi: 10.1073/pnas.2300015120. Epub 2023 Apr 10.	Lv H	Proc Natl Acad Sci U S A	2023		Animal model/study
28859512	No		New Genetic Discoveries in Anorexia Nervosa: Implications for the Field	Am J Psychiatry. 2017 Sep 1;174(9):821-822. doi: 10.1176/appi.ajp.2017.17050574.	Mahon PB	Am J Psychiatry	2017		Review/Commentary/Proposal
33201394	No		Complete androgen insensitivity syndrome (CAIS) and eating disorders: a case report	Eat Weight Disord. 2021 Oct;26(7):2421-2426. doi: 10.1007/s40519-020-01069-1. Epub 2020 Nov 17.	Manzato E	Eat Weight Disord	2021	e describe the case of a patient affected by CAIS and Anorexia Nervosa (AN) restricting type later shifted to Bulimia Nervosa (BN). A previous overweight was present since childhood, contributing to severe Body Dissatisfaction (BD) and consequent restrictive behaviour in adolescence. Beyond its peculiarity, this case highlights also the importance of diagnosing and monitoring the overweight and B…	Case report
29843655	No		The role of oxytocin receptor gene (OXTR) DNA methylation (DNAm) in human social and emotional functioning: a systematic narrative review	BMC Psychiatry. 2018 May 29;18(1):154. doi: 10.1186/s12888-018-1740-9.	Maud C	BMC Psychiatry	2018	Conclusions: Consistent with an emerging field of inquiry, there is not yet sufficient evidence to draw conclusions about the role of OXTR DNAm in human social and emotional behaviour. However, taken together, findings point to increased OXTR DNAm in general impairments in social, cognitive and emotional functioning, and decreased OXTR DNAm in specific patterns of impairment related to mood and a…	Review/Commentary/Proposal
27195513	No		Clinical features of bipolar spectrum with binge eating behaviour	J Affect Disord. 2016 Sep 1;201:95-8. doi: 10.1016/j.jad.2016.05.003. Epub 2016 May 6.	McElroy SL	J Affect Disord	2016		Not anorexia
32666600	No		Perceptions of genetic risk, testing, and counseling among individuals with eating disorders	Int J Eat Disord. 2020 Sep;53(9):1496-1505. doi: 10.1002/eat.23333. Epub 2020 Jul 15.	Michael JE	Int J Eat Disord	2020	In total, 107 participants completed the survey. They perceived that both experiences and genetics were important factors in the development of their eating disorder. All responding participants overestimated the risk for recurrence of eating disorders in children, often by a large margin, and a notable minority reported that their experience with an eating disorder had a negative influence on th…	Genetic non-hereditary, expression or methylation
25193360	No		Diagnostic and treatment dilemmas of persistent chronic hypokalaemia in a patient with anorexia nervosa: a case report	J Med Case Rep. 2014 Sep 5;8:294. doi: 10.1186/1752-1947-8-294.	Mohee K	J Med Case Rep	2014		Case report
35301461	No		Roseburia, a decreased bacterial taxon in the gut microbiota of patients suffering from anorexia nervosa	Eur J Clin Nutr. 2022 Oct;76(10):1486-1489. doi: 10.1038/s41430-022-01116-3. Epub 2022 Mar 17.	Mondot S	Eur J Clin Nutr	2022		Non-genetic study
24952002	No		Sweets and fats tasting in patients with anorexia nervosa: the role of the thought-shape fusion cognitive distortion	Nutr Hosp. 2014 May 1;29(5):1188-95. doi: 10.3305/nh.2014.29.5.7384.	Monje Moreno JM	Nutr Hosp	2014	Method: A total of 15 healthy controls and 23 outpatients with anorexia nervosa underwent two sessions of tasting (sweets with different gradient of sweetness and fats with different textures) and they filled several questionnaires (pre- and post-tasting) to measure their responses after tasting. Results: Participants showed less "self-control" after tasting sweets. The score on TSF-Q increased s…	Non-genetic study
30043185	No		Gut microbiota, dietary intakes and intestinal permeability reflected by serum zonulin in women	Eur J Nutr. 2018 Dec;57(8):2985-2997. doi: 10.1007/s00394-018-1784-0. Epub 2018 Jul 24.	Mörkl S	Eur J Nutr	2018		Non-genetic study
29131365	No		Gut microbiota and body composition in anorexia nervosa inpatients in comparison to athletes, overweight, obese, and normal weight controls	Int J Eat Disord. 2017 Dec;50(12):1421-1431. doi: 10.1002/eat.22801. Epub 2017 Nov 13.	Mörkl S	Int J Eat Disord	2017	Method: 106 female participants were included in this cross-sectional study: AN patients (n = 18), athletes (n = 20), normal weight (n = 26), overweight (n = 22), and obese women (n = 20). DNA was extracted from stool samples and subjected to 16S rRNA gene analysis. The software Quantitative Insights Into Microbial Ecology (QIIME) was used to analyze data. Additionally, we performed anthropometri…	Genetic non-hereditary, expression or methylation
28291261	No		Modeling anorexia nervosa: transcriptional insights from human iPSC-derived neurons	Transl Psychiatry. 2017 Mar 14;7(3):e1060. doi: 10.1038/tp.2017.37.	Negraes PD	Transl Psychiatry	2017	Here, we generated induced pluripotent stem cells (iPSCs) from adolescent females with AN and unaffected controls. These iPSCs were differentiated into neural cultures and subjected to extensive transcriptome analysis. Within a small cohort of patients who presented for treatment, we identified a novel gene that appears to contribute to AN pathophysiology, TACR1 (tachykinin 1 receptor). The parti…	Cell culture model
22326200	No		Anorexia nervosa--a noradrenergic dysregulation hypothesis	Med Hypotheses. 2012 May;78(5):580-4. doi: 10.1016/j.mehy.2012.01.033. Epub 2012 Feb 11.	Nunn K	Med Hypotheses	2012	In this paper we propose an empirically-based hypothesis that genetically determined noradrenergic dysregulation, interacting with epigenetic factors, leads to high levels of anxiety, impaired neuroplasticity and regional cerebral hypoperfusion. These, in combination, lead to insula dysfunction. The resulting impairment in insula homuncular representation explains the pathognomonic body image dis…	Review/Commentary/Proposal
34719691	No		Comprehensive analyses of RNA-seq and genome-wide data point to enrichment of neuronal cell type subsets in neuropsychiatric disorders	Mol Psychiatry. 2022 Feb;27(2):947-955. doi: 10.1038/s41380-021-01324-6. Epub 2021 Nov 1.	Olislagers M	Mol Psychiatry	2022	We aimed to uncover implicated brain cell types in neuropsychiatric traits and to assess consistency in results across RNA datasets and methods. We therefore comprehensively employed cell type enrichment methods by integrating single-cell transcriptomic data from mouse brain regions with an unprecedented dataset of 42 human genome-wide association study results of neuropsychiatric, substance use …	Genetic non-hereditary, expression or methylation
31443192	No		Brain and Cognitive Development in Adolescents with Anorexia Nervosa: A Systematic Review of fMRI Studies	Nutrients. 2019 Aug 15;11(8):1907. doi: 10.3390/nu11081907.	Olivo G	Nutrients	2019		Review/Commentary/Proposal
29215777	No		Atypical anorexia nervosa is not related to brain structural changes in newly diagnosed adolescent patients	Int J Eat Disord. 2018 Jan;51(1):39-45. doi: 10.1002/eat.22805. Epub 2017 Dec 7.	Olivo G	Int J Eat Disord	2018	Method: We investigated brain structure through a voxel-based morphometry analysis in 22 adolescent females newly-diagnosed with atypical AN, and 38 age- and sex-matched healthy controls (HC). ED-related psychopathology, impulsiveness and obsessive-compulsive traits were assessed with the Eating Disorder Examination Questionnaire (EDE-Q), Barratt Impulsiveness Scale (BIS-11) and Obsessive-compuls…	Non-genetic study
30677719	No		Association study of variants in genes FTO, SLC6A4, DRD2, BDNF and GHRL with binge eating disorder (BED) in Portuguese women	Psychiatry Res. 2019 Mar;273:309-311. doi: 10.1016/j.psychres.2019.01.047. Epub 2019 Jan 15.	Palmeira L	Psychiatry Res	2019		Not anorexia
25804276	No		Acquired night blindness due to bad eating patterns	Eur J Clin Nutr. 2015 Jun;69(6):752-4. doi: 10.1038/ejcn.2015.35. Epub 2015 Mar 25.	Parafita-Fernández A	Eur J Clin Nutr	2015		Non-genetic study
23226287	No		Identifying predictors of activity based anorexia susceptibility in diverse genetic rodent populations	PLoS One. 2012;7(11):e50453. doi: 10.1371/journal.pone.0050453. Epub 2012 Nov 30.	Pjetri E	PLoS One	2012	. Eleven inbred mouse strains and outbred Wistar WU rats were exposed to the activity-based anorexia model in search of identifying susceptibility predictors. Body weight, food intake and wheel running activity levels of each individual mouse and rat were measured. Mouse strains and rats with high wheel running activity levels during food restriction exhibited accelerated body weight loss. Linear…	Animal model/study
22000714	No		Nutritional status and eating disorders: neglected risks factor for nontuberculous mycobacterial lung disease?	Med Hypotheses. 2012 Jan;78(1):39-41. doi: 10.1016/j.mehy.2011.09.037. Epub 2011 Oct 13.	Portillo K	Med Hypotheses	2012		Non-genetic study
34681746	No		The Role of the Noradrenergic System in Eating Disorders: A Systematic Review	Int J Mol Sci. 2021 Oct 14;22(20):11086. doi: 10.3390/ijms222011086.	Pruccoli J	Int J Mol Sci	2021	Clinical studies have reported non-unanimous evidence for the existence of absolute alterations in plasma NE values in patients with Anorexia Nervosa (AN) and Bulimia Nervosa (BN). Pharmacological studies have documented the efficacy of noradrenaline-modulating therapies in the treatment of BN and Binge Eating Disorder (BED). Insufficient evidence was found concerning the noradrenergic-mediated g…	Review/Commentary/Proposal
34121277	No	Read	Capturing the anorexia nervosa phenotype: Conceptual and normative issues in ICD-11	J Eval Clin Pract. 2022 Oct;28(5):807-813. doi: 10.1111/jep.13586. Epub 2021 Jun 14.	Radden J	J Eval Clin Pract	2022	Introduction: ICD-11's diagnostic definition possesses conceptual lacunae and normative implications calling for further attention. Method: Assumptions underlying it and their ethical implications, are examined employing philosophical analysis; particularly, these are (1) changes to eliminate implications of voluntary agency to caloric restriction; (2) definitions of "dangerously low weight;" and…
30051496	No		Association between maternal body mass index in early pregnancy and anorexia nervosa in daughters	Int J Eat Disord. 2018 Aug;51(8):906-913. doi: 10.1002/eat.22921. Epub 2018 Jul 26.	Razaz N	Int J Eat Disord	2018	Results: Among 486,688 live singleton females, 2,414 (0.50%) were diagnosed with anorexia nervosa through 2012. The aHR of anorexia nervosa decreased linearly by maternal BMI (p-value for trend < .001). When compared with daughters of normal weight mothers (body mass index [BMI] 18.5-24.9), aHRs (95%CI) of anorexia nervosa were 0.74 (0.65-0.84) in daughters of overweight mothers (BMI 25-29.9) and…	Non-genetic study
33314258	No		Gut microbiota alteration in adolescent anorexia nervosa does not normalize with short-term weight restoration	Int J Eat Disord. 2021 Jun;54(6):969-980. doi: 10.1002/eat.23435. Epub 2020 Dec 12.	Schulz N	Int J Eat Disord	2021	Nineteen female adolescent patients with AN at admission and after short-term weight recovery were included in a longitudinal study and compared to 20 healthy controls (HC). DNA was extracted from stool samples and subjected to 16S rRNA gene sequencing and analysis. Group comparisons, indicator genera and simper analysis were applied. Taxon abundances at admission was used to predict inpatient tr…	Non-genetic study
33054774	No		Study protocol of comprehensive risk evaluation for anorexia nervosa in twins (CREAT): a study of discordant monozygotic twins with anorexia nervosa	BMC Psychiatry. 2020 Oct 14;20(1):507. doi: 10.1186/s12888-020-02903-7.	Seidel M	BMC Psychiatry	2020		Protocol
26195537	No		An Adolescent Case of Citrin Deficiency With Severe Anorexia Mimicking Anorexia Nervosa	Pediatrics. 2015 Aug;136(2):e530-4. doi: 10.1542/peds.2014-4172. Epub 2015 Jul 20.	Takeuchi S	Pediatrics	2015		Case report
31496005	No		Impaired theory of mind in unaffected first-degree relatives of patients with anorexia nervosa	Eur Eat Disord Rev. 2019 Nov;27(6):692-699. doi: 10.1002/erv.2701. Epub 2019 Sep 8.	Tapajóz F	Eur Eat Disord Rev	2019		Non-genetic study
30287268	No		The Anorexia Nervosa Genetics Initiative (ANGI): Overview and methods	Contemp Clin Trials. 2018 Nov;74:61-69. doi: 10.1016/j.cct.2018.09.015. Epub 2018 Oct 1.	Thornton LM	Contemp Clin Trials	2018		Protocol
25232046	No		Micronuclei and nuclear abnormalities in buccal mucosa cells in patients with anorexia and bulimia nervosa	Mutagenesis. 2014 Nov;29(6):427-31. doi: 10.1093/mutage/geu044. Epub 2014 Sep 16.	Torres-Bugarín O	Mutagenesis	2014	Individuals with AN and BN have inadequate feeding and compensatory behaviour to avoid weight gain. These behaviours can cause extreme body stress, thereby inducing DNA damage. In a cross-sectional study, we assessed the frequency of MNC and NA in the buccal mucosa cells of female participants with AN or BN. All of these patients had been admitted to a private clinic for the treatment of eating d…	Genetic non-hereditary, expression or methylation
30617787	No		Subclinical eating disorder traits are correlated with cortical thickness in regions associated with food reward and perception	Brain Imaging Behav. 2020 Apr;14(2):346-352. doi: 10.1007/s11682-018-0007-x.	Wallace GL	Brain Imaging Behav	2020		Non-genetic study
35307995	No		Does anorexia nervosa with adolescent onset need long-term follow-up?	Pediatr Endocrinol Diabetes Metab. 2022;28(1):1-3. doi: 10.5114/pedm.2022.113814.	Wasniewska M	Pediatr Endocrinol Diabetes Metab	2022	Anorexia nervosa (AN) is a disease mainly of the female sex (90-95% of cases). Almost exclusive, in the past, of the middle-upper classes, in more recent years it has spread to all social strata. The origin and course of eating disorders (ED) are determined, due to the multifactorial etiology, by a plurality of variables, none of which, alone, is capable of triggering the disease or influencing i…	Review/Commentary/Proposal
30891792	No		Prenatal and perinatal risk factors for eating disorders in women: A population cohort study	Int J Eat Disord. 2019 Jun;52(6):643-651. doi: 10.1002/eat.23073. Epub 2019 Mar 20.	Watson HJ	Int J Eat Disord	2019		Non-genetic study
30075054	No		Chronic Kidney Disease Is Associated With Greater Bone Marrow Adiposity	J Bone Miner Res. 2018 Dec;33(12):2158-2164. doi: 10.1002/jbmr.3562. Epub 2018 Aug 27.	Woods GN	J Bone Miner Res	2018	Bone marrow adiposity is associated with aging, osteoporosis, and reduced hematopoiesis, as well as anorexia nervosa, but little is known about the underlying mechanisms that affect marrow adiposity. Chronic kidney disease (CKD) may influence bone marrow adipose tissue (BMAT), possibly through loss of lean mass or higher circulating levels of sclerostin. To test these hypotheses, we investigated …	Not anorexia
33940056	No		Association of 5-HTR2A -1438A/G polymorphism with anorexia nervosa and bulimia nervosa: A meta-analysis	Neurosci Lett. 2021 Jun 11;755:135918. doi: 10.1016/j.neulet.2021.135918. Epub 2021 Apr 30.	Yan P	Neurosci Lett	2021	The results showed -1438A/G polymorphism was significantly associated with the risk of AN in four genetic models (allele model, A vs. G: OR = 1.31, 95 % CI = 1.11-1.64, P = 0.003; recessive model, AA vs. GA + GG: OR = 1.69, 95 % CI = 1.28-2.23, P = 0.000; dominant model, AA + GA vs. GG: OR = 1.35, 95 % CI = 1.02-1.79, P = 0.037; co-dominant model, AA vs. GG: OR = 1.94, 95 % CI = 1.29-2.92, P = 0.…	Review/Commentary/Proposal
36191590	No		Features of gut microbiota in patients with anorexia nervosa	Chin Med J (Engl). 2022 Aug 20;135(16):1993-2002. doi: 10.1097/CM9.0000000000002362.	Yuan R	Chin Med J (Engl)	2022		Non-genetic study
23535032	No		Factors associated with recovery from anorexia nervosa	J Psychiatr Res. 2013 Jul;47(7):972-9. doi: 10.1016/j.jpsychires.2013.02.011. Epub 2013 Mar 25.	Zerwas S	J Psychiatr Res	2013	The study included 680 women with AN. Recovery was defined as the offset of AN symptoms if the participant experienced at least one year without any eating disorder symptoms of low weight, dieting, binge eating, and inappropriate compensatory behaviors. Participants completed a structured interview about eating disorders features, psychiatric comorbidity, and self-report measures of personality. …	Non-genetic study
35178801	Yes		Eating disorder symptoms and their associations with anthropometric and psychiatric polygenic scores	Eur Eat Disord Rev. 2022 May;30(3):221-236. doi: 10.1002/erv.2889. Epub 2022 Feb 17.	Abdulkadir M	Eur Eat Disord Rev	2022
32920595	Yes		Investigation of glycaemic traits in psychiatric disorders using Mendelian randomisation revealed a causal relationship with anorexia nervosa	Neuropsychopharmacology. 2021 May;46(6):1093-1102. doi: 10.1038/s41386-020-00847-w. Epub 2020 Sep 13.	Adams DM	Neuropsychopharmacology	2021	We employed genetic variants rigorously associated with three glycaemic traits (fasting glucose, fasting insulin, and glycated haemoglobin) as instrumental variables in a two-sample Mendelian randomisation analysis to investigate the causal effect of these measures on the risk for eight psychiatric disorders. A significant protective effect of a natural log transformed pmol/L increase in fasting …
35655118	Yes		In silico identification of the rare-coding pathogenic mutations and structural modeling of human NNAT gene associated with anorexia nervosa	Eat Weight Disord. 2022 Oct;27(7):2725-2744. doi: 10.1007/s40519-022-01422-6. Epub 2022 Jun 2.	Azmi MB	Eat Weight Disord	2022	Conclusively, 10 transcript (201-205)-based nsSNPs from 3 rare-coding missense variants, i.e., rs539681368, rs542858994, rs560845323 out of 840 exonic SNPs were identified. Transcript-based functional impact analyses predicted rs539681368 (C30Y) from NNAT-204 as the high-risk rare-coding pathogenic nsSNP, deviating protein functions. The 3D-modeling analysis of AN drugs' binding energies indicate…
37658054	Yes		Genome-wide analysis of anorexia nervosa and major psychiatric disorders and related traits reveals genetic overlap and identifies novel risk loci for anorexia nervosa	Transl Psychiatry. 2023 Sep 1;13(1):291. doi: 10.1038/s41398-023-02585-1.	Bang L	Transl Psychiatry	2023	We applied the conditional false discovery rate (FDR) method to identify novel risk loci for AN, and conjunctional FDR to identify loci shared between AN and related phenotypes, to summarize statistics from relevant genome-wide association studies (GWAS). Individual GWAS samples varied from 72,517 to 420,879 participants. Using conditional FDR we identified 58 novel AN loci. Furthermore, we ident…
22854069	Yes		Common psychiatric disorders and caffeine use, tolerance, and withdrawal: an examination of shared genetic and environmental effects	Twin Res Hum Genet. 2012 Aug;15(4):473-82. doi: 10.1017/thg.2012.25.	Bergin JE	Twin Res Hum Genet	2012	Method: Using 2,270 women from the Virginia Adult Twin Study of Psychiatric and Substance Use Disorders, bivariate Cholesky decomposition models were used to determine if any of the psychiatric disorders shared genetic or environmental factors with caffeine use phenotypes. Results: GAD, phobias, and MDD shared genetic factors with caffeine use, with genetic correlations estimated to be 0.48, 0.25…
24514567	Yes		A genome-wide association study of anorexia nervosa	Mol Psychiatry. 2014 Oct;19(10):1085-94. doi: 10.1038/mp.2013.187. Epub 2014 Feb 11.	Boraska V	Mol Psychiatry	2014	We performed a GWAS in 2907 cases with AN from 14 countries (15 sites) and 14 860 ancestrally matched controls as part of the Genetic Consortium for AN (GCAN) and the Wellcome Trust Case Control Consortium 3 (WTCCC3). Individual association analyses were conducted in each stratum and meta-analyzed across all 15 discovery data sets. Seventy-six (72 independent) single nucleotide polymorphisms were…
21936709	Yes		The Val66Met polymorphism of the BDNF gene in anorexia nervosa: new data and a meta-analysis	World J Biol Psychiatry. 2013 Aug;14(6):441-51. doi: 10.3109/15622975.2011.605470. Epub 2011 Sep 21.	Brandys MK	World J Biol Psychiatry	2013	Methods: We genotyped rs6265 in 235 patients with AN and 643 controls. Furthermore, we performed a systematic review of all case-control and family-based studies testing this SNP in AN, and combined the results in a meta-analysis. Results: The results of the case-control study were non-significant. For the meta-analysis, nine studies were identified (ncases = 2,767; ncontrols = 3,322, ntrios = 53…
22366815	Yes		Anorexia nervosa and the Val158Met polymorphism of the COMT gene: meta-analysis and new data	Psychiatr Genet. 2012 Jun;22(3):130-6. doi: 10.1097/YPG.0b013e328351859e.	Brandys MK	Psychiatr Genet	2012	Methods: First, an association study on two cohorts (306 cases and 1009 controls from Utrecht, and 174 cases and 466 controls from Leiden/NTR) was performed. Subsequently, the results were integrated into a meta-analysis, together with all the case-control and family-based studies, which were testing the same hypothesis and were available in the literature. Altogether, eight studies (11 datasets)…
26414676	Yes		An atlas of genetic correlations across human diseases and traits	Nat Genet. 2015 Nov;47(11):1236-41. doi: 10.1038/ng.3406. Epub 2015 Sep 28.	Bulik-Sullivan B	Nat Genet	2015	We circumvent these difficulties by introducing a technique-cross-trait LD Score regression-for estimating genetic correlation that requires only GWAS summary statistics and is not biased by sample overlap. We use this method to estimate 276 genetic correlations among 24 traits. The results include genetic correlations between anorexia nervosa and schizophrenia, anorexia and obesity, and educatio…	Protocol
35013130	Yes		Comprehensive exploration of the genetic contribution of the dopaminergic and serotonergic pathways to psychiatric disorders	Transl Psychiatry. 2022 Jan 10;12(1):11. doi: 10.1038/s41398-021-01771-3.	Cabana-Domínguez J	Transl Psychiatry	2022	ere we aim to assess the genetic contribution of these systems to eight psychiatric disorders (attention-deficit hyperactivity disorder (ADHD), anorexia nervosa (ANO), autism spectrum disorder (ASD), bipolar disorder (BIP), major depression (MD), obsessive-compulsive disorder (OCD), schizophrenia (SCZ) and Tourette's syndrome (TS)) using publicly available GWAS analyses performed by the Psychiatr…
32060260	Yes		Insights into the aetiology of snoring from observational and genetic investigations in the UK Biobank	Nat Commun. 2020 Feb 14;11(1):817. doi: 10.1038/s41467-020-14625-1.	Campos AI	Nat Commun	2020	Genetic correlations with body mass index, alcohol intake, smoking, schizophrenia, anorexia nervosa and neuroticism are observed. Gene-based associations identify 173 genes, including DLEU7, MSRB3 and POC5, highlighting genes expressed in the brain, cerebellum, lungs, blood and oesophagus. We use polygenic scores (PGS) to predict recent snoring and probable obstructive sleep apnoea (OSA) in an in…
34339760	Yes		Classifying major mental disorders genetically	Prog Neuropsychopharmacol Biol Psychiatry. 2022 Jan 10;112:110410. doi: 10.1016/j.pnpbp.2021.110410. Epub 2021 Jul 31.	Cao H	Prog Neuropsychopharmacol Biol Psychiatry	2022	Ten mental disorders were classified by genomic structural equation modeling (SEM), which leverages summary results of genome-wide association studies. Attention-deficit/hyperactivity disorder (ADHD), anorexia nervosa (AN), anxiety disorder (ANX), autism spectrum disorder (ASD), bipolar disorder (BD), major depressive disorder (MDD), obsessive-compulsive disorder (OCD), posttraumatic stress disor…
34822136	Yes		A next generation sequencing gene panel for use in the diagnosis of anorexia nervosa	Eat Weight Disord. 2022 Jun;27(5):1869-1880. doi: 10.1007/s40519-021-01331-0. Epub 2021 Nov 25.	Ceccarini MR	Eat Weight Disord	2022	Methods: We developed an NGS gene panel and used it to screen 68 Italian AN patients (63 females, 5 males). The panel included 162 genes. Family segregation study was conducted on available relatives of probands who reported significant genetic variants. Results: In our analysis, we found potentially deleterious variants in 2 genes (PDE11A and SLC25A13) associated with syndromic forms of anorexia…
28343067	Yes		Reading problems and major mental disorders - co-occurrences and familial overlaps in a Swedish nationwide cohort	J Psychiatr Res. 2017 Aug;91:124-129. doi: 10.1016/j.jpsychires.2017.03.014. Epub 2017 Mar 21.	Cederlöf M	J Psychiatr Res	2017	Diagnoses of psychiatric disorders were physician-assigned and ascertained from the Swedish National Patient Register, and crime convictions from the Swedish National Crime Register. We found that individuals with reading problems had excess risks for all psychiatric disorders (except anorexia nervosa) and criminality, with risk ratios between 1.34 and 4.91. Siblings of individuals with reading p…
23768727	Yes		Unexplained gastrointestinal symptoms: think mitochondrial disease	Dig Liver Dis. 2014 Jan;46(1):1-8. doi: 10.1016/j.dld.2013.04.008. Epub 2013 Jun 13.	Chapman TP	Dig Liver Dis	2014	Defects in mitochondrial function are increasingly recognised as central to the pathogenesis of many diseases, both inherited and acquired. Many of these mitochondrial defects arise from abnormalities in mitochondrial DNA and can result in multisystem disease, with gastrointestinal involvement common. Moreover, mitochondrial disease may present with a range of non-specific symptoms, and thus can …
37232007	Yes		Risk factors for anorexia nervosa: A population-based investigation of sex differences in polygenic risk and early life exposures	Int J Eat Disord. 2023 Sep;56(9):1703-1716. doi: 10.1002/eat.23997. Epub 2023 May 25.	Chatwin H	Int J Eat Disord	2023	The effects of early life exposures and PRS on AN risk were comparable between females and males. Although we observed some differences in the magnitude and direction of effects, there were no significant interactions between sex and SES, pregnancy, birth, or early childhood exposures. The effects of most PRS on AN risk were highly similar between the sexes. We observed significant sex-specific e…
35150783	Yes		Systemic inflammatory regulators and 7 major psychiatric disorders: A two-sample Mendelian randomization study	Prog Neuropsychopharmacol Biol Psychiatry. 2022 Jun 8;116:110534. doi: 10.1016/j.pnpbp.2022.110534. Epub 2022 Feb 9.	Chen X	Prog Neuropsychopharmacol Biol Psychiatry	2022	The results suggested a total of 15 unique systemic inflammatory regulators might be causally associated with disease risk, including 2 for ADHD, 4 for AN, 2 for ASD, 2 for MDD, 2 for OCD, and 5 for SCZ. Among them, the genetically predicted concentration of basic fibroblast growth factor was significantly related to AN at the Bonferroni-corrected threshold (Odds ratio = 0.403, 95% confidence int…
31835028	Yes		Genomic Relationships, Novel Loci, and Pleiotropic Mechanisms across Eight Psychiatric Disorders	Cell. 2019 Dec 12;179(7):1469-1482.e11. doi: 10.1016/j.cell.2019.11.020.	Cross-Disorder Group of the Psychiatric Genomics Consortium. Electronic address: plee0@mgh.harvard.edu	Cell	2019	We performed analyses of 232,964 cases and 494,162 controls from genome-wide studies of anorexia nervosa, attention-deficit/hyperactivity disorder, autism spectrum disorder, bipolar disorder, major depression, obsessive-compulsive disorder, schizophrenia, and Tourette syndrome. Genetic correlation analyses revealed a meaningful structure within the eight disorders, identifying three groups of int…
24216484	Yes		Eating disorder predisposition is associated with ESRRA and HDAC4 mutations	J Clin Invest. 2013 Nov;123(11):4706-13. doi: 10.1172/JCI71400.	Cui H	J Clin Invest	2013	Although genetic factors have been implicated in the psychopathology of EDs, a clear biological pathway has not been delineated. DNA from two large families affected by EDs was collected, and mutations segregating with illness were identified by whole-genome sequencing following linkage mapping or by whole-exome sequencing. In the first family, analysis of twenty members across three generations …
37432348	Yes		Anaplastic Lymphoma Kinase Receptor: Possible Involvement in Anorexia Nervosa	Nutrients. 2023 May 6;15(9):2205. doi: 10.3390/nu15092205.	Dedoni S	Nutrients	2023	Here, we investigated the expression of ALK and the downstream intracellular pathways in female rats subjected to the activity-based anorexia (ABA) model, which reproduces important features of human AN. In the hypothalamic lysates of ABA rats, we found a reduction in ALK receptor expression, a downregulation of Akt phosphorylation, and no change in the extracellular signal-regulated protein kina…
36738649	Yes		Shared genetics of psychiatric disorders and type 2 diabetes:a large-scale genome-wide cross-trait analysis	J Psychiatr Res. 2023 Mar;159:185-195. doi: 10.1016/j.jpsychires.2023.01.037. Epub 2023 Jan 28.	Ding H	J Psychiatr Res	2023	We conducted a large-scale genome-wide cross-trait association study(GWAS) to investigate genetic overlap between type 2 diabetes and anorexia nervosa, attention deficit/hyperactivity disorder, autism spectrum disorder, bipolar disorder, major depressive disorder, obsessive-compulsive disorder, schizophrenia, anxiety disorders and Tourette syndrome.
36137488	Yes		Shared genetics between classes of obesity and psychiatric disorders: A large-scale genome-wide cross-trait analysis	J Psychosom Res. 2022 Nov;162:111032. doi: 10.1016/j.jpsychores.2022.111032. Epub 2022 Sep 6.	Ding H	J Psychosom Res	2022	This large-scale genome-wide cross-trait analysis identified shared genetics and potential causal links between classes of obesity and psychiatric disorders (attention deficit hyperactivity disorder, autism spectrum disorder, anorexia nervosa, major depressive disorder, schizophrenia, and obsessive-compulsive disorder). Such shared genetics suggests potential new biological functions in common am…
31843035	Yes		Association of etiological factors across the extreme end and continuous variation in disordered eating in female Swedish twins	Psychol Med. 2021 Apr;51(5):750-760. doi: 10.1017/S0033291719003672. Epub 2019 Dec 17.	Dinkler L	Psychol Med	2021	The heritability of the EDI-2 score was 0.65 (95% CI 0.61-0.68). The group heritabilities in DeFries-Fulker extremes analyses were consistent over different percentile-based extreme groups [0.59 (95% CI 0.37-0.81) to 0.65 (95% CI 0.55-0.75)]. Similarly, the heritabilities in liability threshold models were consistent over different levels of severity. In joint categorical-continuous models, the t…
33498837	Yes		Fractalkine, sICAM-1 and Kynurenine Pathway in Restrictive Anorexia Nervosa-Exploratory Study	Nutrients. 2021 Jan 24;13(2):339. doi: 10.3390/nu13020339.	Dudzińska E	Nutrients	2021	Fractalkine, sICAM-1, tryptophan (TRP), kynurenine (KYN), neuroprotective kynurenic acid (KYNA), neurotoxic 3-OH-kynurenine (3-OH-KYN), and the expression of mRNA for kynurenine aminotransferases (KAT1-3) were studied in 20 female patients with restrictive AN (mostly drug-free, all during first episode of the disease) and in 24 controls. In AN, serum fractalkine, but not sICAM-1, KYNA, KYN, TRP o…
28494655	Yes		Significant Locus and Metabolic Genetic Correlations Revealed in Genome-Wide Association Study of Anorexia Nervosa	Am J Psychiatry. 2017 Sep 1;174(9):850-858. doi: 10.1176/appi.ajp.2017.16121402. Epub 2017 May 12.	Duncan L	Am J Psychiatry	2017	Results: Results were obtained for 10,641,224 SNPs and insertion-deletion variants with minor allele frequencies >1% and imputation quality scores >0.6. The h2SNP of anorexia nervosa was 0.20 (SE=0.02), suggesting that a substantial fraction of the twin-based heritability arises from common genetic variation. The authors identified one genome-wide significant locus on chromosome 12 (rs4622308) in…
24616045	Yes		DSM-5 eating disorders and other specified eating and feeding disorders: is there a meaningful differentiation?	Int J Eat Disord. 2014 Jul;47(5):524-33. doi: 10.1002/eat.22257. Epub 2014 Feb 25.	Fairweather-Schmidt AK	Int J Eat Disord	2014	Method: Adolescent female twins (N = 699) were interviewed with the Eating Disorder Examination on three occasions spanning 12.70-19.84 years of age. Assessments also included self-report measures related to impairment and risk. Results: Prevalence of DSM-5 ED in this adolescent population was 10.4%; 5.4% for TED and 5% for OSFED. Impairment levels did not distinguish TED and OSFED groups at any …
22728230	Yes		Sclerostin levels and bone turnover markers in adolescents with anorexia nervosa and healthy adolescent girls	Bone. 2012 Sep;51(3):474-9. doi: 10.1016/j.bone.2012.06.006. Epub 2012 Jun 15.	Faje AT	Bone	2012	We evaluated the distribution of the functional 5-HTTLPR polymorphism in a series of 201 Italian, Caucasian, eating disorder patients (113 with AN and 88 with BN binge/purging (BP subtype) and in 150 Caucasian unrelated controls. Prior to starting an individual cognitive behavior therapy, a clinical assessment was performed by means of the structured clinical interview for DSM-IV axis I disorders…
35165256	Yes		Insulinopathies of the brain? Genetic overlap between somatic insulin-related and neuropsychiatric disorders	Transl Psychiatry. 2022 Feb 14;12(1):59. doi: 10.1038/s41398-022-01817-0.	Fanelli G	Transl Psychiatry	2022	Significant genetic correlations with insulin-related phenotypes were also found for anorexia nervosa (AN), attention-deficit/hyperactivity disorder (ADHD), major depressive disorder, and schizophrenia (p < 6.17 × 10-4). Stratified analyses showed negative genetic covariances between AD, ASD, OCD, ADHD, AN, bipolar disorder, schizophrenia and somatic insulinopathies through gene sets related to i…
27115122	Yes		Pleiotropy between neuroticism and physical and mental health: findings from 108 038 men and women in UK Biobank	Transl Psychiatry. 2016 Apr 26;6(4):e791. doi: 10.1038/tp.2016.56.	Gale CR	Transl Psychiatry	2016	We tested for pleiotropy between neuroticism and 17 mental and physical diseases or health traits using linkage disequilibrium regression and polygenic profile scoring. Genetic correlations were derived between neuroticism scores in 108 038 people in the UK Biobank and health-related measures from 14 large genome-wide association studies (GWASs). Summary information for the 17 GWASs was used to c…
36217923	Yes		MicroRNA binding site variation is enriched in psychiatric disorders	Hum Mutat. 2022 Dec;43(12):2153-2169. doi: 10.1002/humu.24481. Epub 2022 Oct 23.	Geaghan MP	Hum Mutat	2022	We aggregated GWAS p values at the gene, pathway, and miRNA family levels to investigate cellular functions and miRNA families strongly associated with each trait. We performed these analyses in several psychiatric disorders as well as nonpsychiatric traits for comparison. We observed significant enrichment of MBSVs in schizophrenia, depression, bipolar disorder, and anorexia nervosa, particularl…
36753304	Yes		Role of the Gut-Brain Axis in the Shared Genetic Etiology Between Gastrointestinal Tract Diseases and Psychiatric Disorders: A Genome-Wide Pleiotropic Analysis	JAMA Psychiatry. 2023 Apr 1;80(4):360-370. doi: 10.1001/jamapsychiatry.2022.4974.	Gong W	JAMA Psychiatry	2023	To investigate the shared genetic etiology between gastrointestinal tract diseases and psychiatric disorders and to identify shared genomic loci, genes, and pathways. 6 psychiatric disorders (schizophrenia, bipolar disorder, major depressive disorder, attention-deficit/hyperactivity disorder, posttraumatic stress disorder, and anorexia nervosa)
34396949	Yes		Variability in the antioxidant MSRA gene affects the psychopathology of patients with anorexia nervosa	Acta Neuropsychiatr. 2021 Dec;33(6):307-316. doi: 10.1017/neu.2021.24. Epub 2021 Aug 16.	González LM	Acta Neuropsychiatr	2021	No variants were found to be linked to AN risk or anthropometric parameters in patients or controls. Variability in the MSRA gene locus modulates psychopathology often presented by AN patients.
31786797	Yes		Genetic variants in dopamine pathways affect personality dimensions displayed by patients with eating disorders	Eat Weight Disord. 2021 Feb;26(1):93-101. doi: 10.1007/s40519-019-00820-7. Epub 2019 Nov 30.	González LM	Eat Weight Disord	2021	Methods: A total of 324 patients [210 with anorexia nervosa (AN), 80 with bulimia nervosa (BN) and 34 with binge-eating disorder (BED)] were diagnosed according to DSM-5 criteria and interviewed using the EDI 2 and SCL-90R questionnaires at the eating disorders unit. Blood samples were drawn and the DNA screened for polymorphisms in dopamine receptor genes (DRD2 A2/A1 and DRD3 Ser9Gly) and in the…
36521586	Yes		Mendelian randomization investigation highlights different roles of selenium status in mental disorders	Prog Neuropsychopharmacol Biol Psychiatry. 2023 Mar 2;122:110694. doi: 10.1016/j.pnpbp.2022.110694. Epub 2022 Dec 12.	Guo X	Prog Neuropsychopharmacol Biol Psychiatry	2023	he results showed that genetically predicted blood selenium levels were associated with a decreased risk of schizophrenia (odds ratio [OR] = 0.90, 95% CI: 0.87-0.95) and AN (OR = 0.87, 95% CI: 0.77-0.97). However, both blood and blood-toenail selenium levels were linked to an increased risk of MDD (blood: OR = 1.08, 95% CI: 1.05-1.12; blood-toenail: OR = 1.08, 95% CI: 1.04-1.13) and ASD (blood: O…
26792494	Yes		Machine learning derived risk prediction of anorexia nervosa	BMC Med Genomics. 2016 Jan 20;9:4. doi: 10.1186/s12920-016-0165-x.	Guo Y	BMC Med Genomics	2016	Methods: In this study, we collected whole genome genotyping data on 3940 AN cases and 9266 controls from the Genetic Consortium for Anorexia Nervosa (GCAN), the Wellcome Trust Case Control Consortium 3 (WTCCC3), Price Foundation Collaborative Group and the Children's Hospital of Philadelphia (CHOP), and applied machine learning methods for predicting AN disease risk. The prediction performance i…
35347114	Yes		Genetics of age-at-onset in major depression	Transl Psychiatry. 2022 Mar 26;12(1):124. doi: 10.1038/s41398-022-01888-z.	Harder A	Transl Psychiatry	2022	Similarly, we found shared genetic risks between AAO-MD and autism-spectrum disorder, schizophrenia, bipolar disorder, and anorexia nervosa ([Formula: see text] range: -0.3 to -0.5). Polygenic risk scores for AAO-MD were associated with MD, schizophrenia, and bipolar disorder, and AAO-MD was in turn associated with polygenic risk scores derived from these disorders. Overall, our results indicate …
27579596	Yes		A family-based association study of the HTR1B gene in eating disorders	Braz J Psychiatry. 2016 Jul-Sep;38(3):239-42. doi: 10.1590/1516-4446-2016-1936.	Hernández S	Braz J Psychiatry	2016	Methods: We analyzed the G861C, A-161T, and A1180G polymorphisms of the HTR1B gene through a family-based association test (FBAT) in 245 nuclear families. The sample was stratified into anorexia nervosa (AN) spectrum and bulimia nervosa (BN) spectrum. In addition, we performed a quantitative FBAT analysis of anxiety severity, depression severity, and Yale-Brown-Cornell Eating Disorders Scale (YBC…
32315729	Yes		Sequence analysis of five exons of SLC6A4 gene in Mexican patients with anorexia nervosa and bulimia nervosa	Gene. 2020 Jul 20;748:144675. doi: 10.1016/j.gene.2020.144675. Epub 2020 Apr 18.	Hernández-Muñoz S	Gene	2020	The results of our study suggest that variants of the SLC6A4 gene are related with a possible damaging or gain-of-function and may be involved in the susceptibility to AN-R and BN patients. However, the present findings should be considered as preliminary until replicated in large samples.
27184124	Yes		Evidence for three genetic loci involved in both anorexia nervosa risk and variation of body mass index	Mol Psychiatry. 2017 Feb;22(2):192-201. doi: 10.1038/mp.2016.71. Epub 2016 May 17.	Hinney A	Mol Psychiatry	2017	Prior to the onset of AN, premorbid body mass index (BMI) spans the entire range from underweight to obese. After recovery, patients have reduced rates of overweight and obesity. As such, loci involved in body weight regulation may also be relevant for AN and vice versa. Our primary analysis comprised a cross-trait analysis of the 1000 single-nucleotide polymorphisms (SNPs) with the lowest P-valu…
31813396	Yes		No evidence of associations between genetic liability for schizophrenia and development of cannabis use disorder	Psychol Med. 2021 Feb;51(3):479-484. doi: 10.1017/S0033291719003362. Epub 2019 Dec 9.	Hjorthøj C	Psychol Med	2021	The exposures of interest were the PRS for schizophrenia, attention-deficit hyperactivity disorder (ADHD) autism spectrum disorder, and anorexia nervosa. The main outcome of interest was the diagnosis of CUD. Results: The study included 88 637 individuals. PRS for schizophrenia did not predict CUD in controls [hazard ratio (HR) = 1.16, 95% CI 0.95-1.43 per standard-deviation increase in PRS, or H…
32651428	Yes		Molecular neuroanatomy of anorexia nervosa	Sci Rep. 2020 Jul 10;10(1):11411. doi: 10.1038/s41598-020-67692-1.	Howard D	Sci Rep	2020	Using genome-wide methods, recent studies have associated many genes with the disorder. We characterized these genes by projecting them into reference transcriptomic atlases of the prenatal and adult human brain to determine where these genes are expressed in fine detail. We found that genes from an induced stem cell study of anorexia nervosa cases are expressed at higher levels in the lateral pa…
32448866	Yes		Genetic stratification of depression in UK Biobank	Transl Psychiatry. 2020 May 24;10(1):163. doi: 10.1038/s41398-020-0848-0.	Howard DM	Transl Psychiatry	2020	Depression is a common and clinically heterogeneous mental health disorder that is frequently comorbid with other diseases and conditions. Stratification of depression may align sub-diagnoses more closely with their underling aetiology and provide more tractable targets for research and effective treatment. In the current study, we investigated whether genetic data could be used to identify subgr…
31852892	Yes		Genetic correlations of psychiatric traits with body composition and glycemic traits are sex- and age-dependent	Nat Commun. 2019 Dec 18;10(1):5765. doi: 10.1038/s41467-019-13544-0.	Hübel C	Nat Commun	2019	Two patterns emerge: (1) anorexia nervosa, schizophrenia, obsessive-compulsive disorder, and education years are negatively genetically correlated with body fat % and fat-free mass, whereas (2) attention-deficit/hyperactivity disorder (ADHD), alcohol dependence, insomnia, and heavy smoking are positively correlated. Anorexia nervosa shows a stronger genetic correlation with body fat % in females,…
30593698	Yes		Genomics of body fat percentage may contribute to sex bias in anorexia nervosa	Am J Med Genet B Neuropsychiatr Genet. 2019 Sep;180(6):428-438. doi: 10.1002/ajmg.b.32709. Epub 2018 Dec 28.	Hübel C	Am J Med Genet B Neuropsychiatr Genet	2019	We conducted sex-specific GWAS in a healthy and medication-free subsample of the UK Biobank (n = 155,961), identifying 77 genome-wide significant loci associated with body fat percentage (BF%) and 174 with fat-free mass (FFM). Partitioned heritability analysis showed an enrichment for central nervous tissue-associated genes for BF%, which was more prominent in females than males. Genetic correlat…
24549058	Yes		Using ancestry-informative markers to identify fine structure across 15 populations of European origin	Eur J Hum Genet. 2014 Oct;22(10):1190-200. doi: 10.1038/ejhg.2014.1. Epub 2014 Feb 19.	Huckins LM	Eur J Hum Genet	2014	The Wellcome Trust Case Control Consortium 3 anorexia nervosa genome-wide association scan includes 2907 cases from 15 different populations of European origin genotyped on the Illumina 670K chip. We compared methods for identifying population stratification, and suggest list of markers that may help to counter this problem. It is usual to identify population structure in such studies using only …
33141367	Yes		No Evidence for Passive Gene-Environment Correlation or the Influence of Genetic Risk for Psychiatric Disorders on Adult Body Composition via the Adoption Design	Behav Genet. 2021 Jan;51(1):58-67. doi: 10.1007/s10519-020-10028-6. Epub 2020 Nov 3.	Hunjan AK	Behav Genet	2021	Specifically, we compared 6165 adoptees with propensity score matched non-adoptees in the UK Biobank. We also tested whether passive gene-environment correlation inflates the association between psychiatric genetic risk and body composition. We found no evidence for inflation of heritability or polygenic scores in non-adoptees compared to adoptees for a range of body composition traits. Furthermo…
31714887	Yes		Effects of vitamin D and estrogen receptor polymorphisms on bone mineral density in adolescents with anorexia nervosa	J Pediatr Endocrinol Metab. 2019 Dec 18;32(12):1377-1384. doi: 10.1515/jpem-2019-0240.	İnan-Erdoğan I	J Pediatr Endocrinol Metab	2019	This case-control study analyzed vitamin D receptor (VDR) (VDRBsml, VDRFokl) and estrogen receptor (ESR) (ESR1Xbal, ESR1Pvull) polymorphisms in 45 adolescents diagnosed with AN and 46 age-matched healthy controls. BMD values of the AN group were classified as low or normal, and polymorphisms were compared between cases and controls. The effects of body mass index (BMI), duration of disease and am…
25180571	Yes		Genetic neuropathology of obsessive psychiatric syndromes	Transl Psychiatry. 2014 Sep 2;4(9):e432. doi: 10.1038/tp.2014.68.	Jaffe AE	Transl Psychiatry	2014	We therefore selected single-nucleotide polymorphisms (SNPs) based on candidate gene studies for AN, BN and OCD from the literature, and examined the association of these SNPs with gene expression across the lifespan in prefrontal cortex of a nonpsychiatric control cohort (N=268). Several risk-predisposing SNPs were significantly associated with gene expression among control subjects. We then mea…
35378236	Yes		Genome-wide Association Meta-analysis of Childhood and Adolescent Internalizing Symptoms	J Am Acad Child Adolesc Psychiatry. 2022 Jul;61(7):934-945. doi: 10.1016/j.jaac.2021.11.035. Epub 2022 Apr 1.	Jami ES	J Am Acad Child Adolesc Psychiatry	2022	Genetic correlations were observed with adult anxiety, depression, and the well-being spectrum (|rg| > 0.70), as well as with insomnia, loneliness, attention-deficit/hyperactivity disorder, autism, and childhood aggression (range |rg| = 0.42-0.60), whereas there were no robust associations with schizophrenia, bipolar disorder, obsessive-compulsive disorder, or anorexia nervosa.
33825194	Yes		The predictive capacity of psychiatric and psychological polygenic risk scores for distinguishing cases in a child and adolescent psychiatric sample from controls	J Child Psychol Psychiatry. 2021 Sep;62(9):1079-1089. doi: 10.1111/jcpp.13370. Epub 2021 Apr 6.	Jansen AG	J Child Psychol Psychiatry	2021	Polygenic risk scores (PRS) of 14 traits were used as predictor phenotypes to predict case-control status in a clinical sample. Clinical cases (N = 1,402), age 1-21, diagnostic categories: Autism spectrum disorders (N = 492), Attention-deficit/ hyperactivity disorders (N = 471), Anxiety (N = 293), disruptive behaviors (N = 101), eating disorders (N = 97), OCD (N = 43), Tic disorder (N = 50), Diso…
35379376	Yes		Mapping anorexia nervosa genes to clinical phenotypes	Psychol Med. 2023 Apr;53(6):2619-2633. doi: 10.1017/S0033291721004554. Epub 2022 Apr 5.	Johnson JS	Psychol Med	2023	Here, we applied TI using S-PrediXcan to translate the most recent PGC-ED AN GWAS findings into AN-GReX. For significant genes, we imputed AN-GReX in the Mount Sinai BioMe™ Biobank and performed pheWASs on over 2000 outcomes to test the clinical consequences of aberrant expression of these genes. We performed a secondary analysis to assess the impact of body mass index (BMI) and sex on AN-GReX cl…
28402067	Yes		Altered Reward Reactivity as a Behavioural Endophenotype in Eating Disorders: A Pilot Investigation in Twins	Eur Eat Disord Rev. 2017 May;25(3):195-204. doi: 10.1002/erv.2512.	Kanakam N	Eur Eat Disord Rev	2017	The aim of this study was to examine reward reactivity in female twins with EDs and compare it with a twin control group. A sample of 112 twins [n = 51 met lifetime DSM-IV ED criteria (anorexia nervosa n = 26; bulimic disorders n = 24), n = 19 unaffected cotwins and n = 42 control twins] was administered measures assessing reward reactivity, including the Game of Dice Task, the Behavioural Inhibi…
32919613	Yes		Polygenic Risk of Psychiatric Disorders Exhibits Cross-trait Associations in Electronic Health Record Data From European Ancestry Individuals	Biol Psychiatry. 2021 Feb 1;89(3):236-245. doi: 10.1016/j.biopsych.2020.06.026. Epub 2020 Jul 6.	Kember RL	Biol Psychiatry	2021	Methods: We developed PRSs for 6 psychiatric disorders (schizophrenia, bipolar disorder, major depressive disorder, cross disorder, attention-deficit/hyperactivity disorder, and anorexia nervosa) and 17 nonpsychiatric traits in more than 10,000 individuals from the Penn Medicine Biobank with accompanying electronic health records. We performed phenome-wide association analyses to test their assoc…
34045441	Yes		The patterns of family genetic risk scores for eleven major psychiatric and substance use disorders in a Swedish national sample	Transl Psychiatry. 2021 May 27;11(1):326. doi: 10.1038/s41398-021-01454-z.	Kendler KS	Transl Psychiatry	2021	While OCD had high levels of FGRS for MD and AD, the overall FGRS profile differed considerably from MD and AD. ADHD FGRS scores were substantially elevated in AUD and DUD. FGRS scores for BD, OCD, AN, ASD, ADHD, and especially SZ were relatively disorder-specific while genetic risk for MD and AD had more generalized effects. The levels of FGRS for BMI, coronary artery disease, and educational at…
25773927	Yes		Association between the oxytocin receptor gene polymorphism (rs53576) and bulimia nervosa	Eur Eat Disord Rev. 2015 May;23(3):171-8. doi: 10.1002/erv.2354. Epub 2015 Mar 15.	Kim YR	Eur Eat Disord Rev	2015	Method: We genotyped six single nucleotide polymorphisms, rs53576, rs237879, rs2228485, rs13316193, rs2254298 and rs1042778, located within the OXTR gene in Korean patients with eating disorders using the single-base extension method. We studied a total of 262 women, including 69 patients with anorexia nervosa, 90 patients with bulimia nervosa (BN), and 103 healthy women. Results: We found a posi…
37204025	Yes		Effect of 25-hydroxyvitamin D levels on the internalising dimension as a transdiagnostic risk factor: Mendelian randomisation study	Br J Psychiatry. 2023 Jun;222(6):257-263. doi: 10.1192/bjp.2023.32. Epub 2023 May 19.	Konzok J	Br J Psychiatry	2023	We found no causal relationship between 25OHD and any of the internalising phenotypes studied, nor with the common internalising factor. Several pleiotropy-robust methods corroborated the null association.
23021014	Yes		The neuropsychological profile of children at high risk of developing an eating disorder	Psychol Med. 2013 Jul;43(7):1543-54. doi: 10.1017/S0033291712002188. Epub 2012 Oct 1.	Kothari R	Psychol Med	2013	This is the first study to explore neuropsychological functioning in children born to a mother with a lifetime ED, who are therefore at high risk of developing an ED, in a large cohort sample. We investigated intelligence and attention at age 8 years (n = 6201) and working memory (WM) and inhibition at age 10 years (6192) in children who are at high risk of developing an ED, compared to children …
33402679	Yes		Sex-dimorphic genetic effects and novel loci for fasting glucose and insulin variability	Nat Commun. 2021 Jan 5;12(1):24. doi: 10.1038/s41467-020-19366-9.	Lagou V	Nat Commun	2021	asting insulin in women shows stronger genetic correlations than in men with waist-to-hip ratio and anorexia nervosa. Furthermore, waist-to-hip ratio is causally related to insulin resistance in women, but not in men. These results position dissection of metabolic and glycemic health sex dimorphism as a steppingstone for understanding differences in genetic effects between women and men in relate…
31284291	Yes		Evidence for a sex-specific contribution of polygenic load for anorexia nervosa to body weight and prefrontal brain structure in nonclinical individuals	Neuropsychopharmacology. 2019 Dec;44(13):2212-2219. doi: 10.1038/s41386-019-0461-1. Epub 2019 Jul 8.	Leehr EJ	Neuropsychopharmacology	2019	We therefore investigated the contribution of polygenic load for AN on body weight and prefrontal brain structure in a sample of n = 380 nonclinical individuals. A polygenic score (PGS) reflecting the individual genetic load for the trait of anorexia nervosa was calculated. Structural MRI data were acquired and preprocessed using the cortical parcellation stream of FreeSurfer. We observed a signi…
33028263	Yes		Understanding the nature of association between anxiety phenotypes and anorexia nervosa: a triangulation approach	BMC Psychiatry. 2020 Oct 7;20(1):495. doi: 10.1186/s12888-020-02883-8.	Lloyd EC	BMC Psychiatry	2020	Study One did not support an association between worry and subsequent AN, but there was strong evidence for anxiety disorders predicting increased risk of AN. Study Two outcomes supported worry causally increasing AN risk, but did not support a causal effect of anxiety disorders on AN development, or of AN on anxiety disorders/worry. Findings also indicated that worry causally influences anxiety …
30933048	Yes		Anorexia nervosa is associated with Neuronatin variants	Psychiatr Genet. 2019 Aug;29(4):103-110. doi: 10.1097/YPG.0000000000000224.	Lombardi L	Psychiatr Genet	2019	Aim and methods: Here, we performed an exome analysis in two independent families with male individuals with anorexia nervosa and found variants in the Neuronatin (NNAT) gene in both probands. To confirm our data, we carried out the screening of the NNAT gene in a cohort of 8 male and 144 female individuals with anorexia nervosa. Results: Exome sequencing revealed a nonsense variant p.Trp33* in N…
36280454	Yes		Circulating Proteins Influencing Psychiatric Disease: A Mendelian Randomization Study	Biol Psychiatry. 2023 Jan 1;93(1):82-91. doi: 10.1016/j.biopsych.2022.08.015. Epub 2022 Aug 22.	Lu T	Biol Psychiatry	2023	We performed two-sample Mendelian randomization analyses to estimate the associations between circulating protein abundances and risk of 10 psychiatric disorders. Genetic variants associated with 1611 circulating protein abundances identified in 6 large-scale proteomic studies were used as genetic instruments. Effects of the circulating proteins on psychiatric disorders were estimated by Wald rat…
36402754	Yes		Genetic investigation of the contribution of body composition to anorexia nervosa in an electronic health record setting	Transl Psychiatry. 2022 Nov 19;12(1):486. doi: 10.1038/s41398-022-02251-y.	Mack T	Transl Psychiatry	2022	Here we examined the independent contributions of genetic predisposition to low body weight and polygenic risk (PRS) for AN in a clinical population (Vanderbilt University Medical Center biobank, BioVU). We fitted logistic and linear regression models in a retrospective case-control design (123 AN patients, 615 age-matched controls). We replicated the genetic correlations between PRSBMI and AN (p…
23337130	Yes		Common genetic background in anorexia nervosa and obsessive compulsive disorder: preliminary results from an association study	J Psychiatr Res. 2013 Jun;47(6):747-54. doi: 10.1016/j.jpsychires.2012.12.015. Epub 2013 Jan 19.	Mas S	J Psychiatr Res	2013	The aim of the present study is to test the hypothesis of partial common genetic background of both disease, AN and OCD. A total of 116 patients with AN, 74 patients with OCD and 91 controls participated in this study. 213 single-nucleotide polymorphisms (SNPs) in 28 candidate genes were analyzed. Five SNPs achieved 0.004 (the nominal p-value expected by chance), 3 with empirical significant p-va…
34705035	Yes		Association Between Genetic Risk for Psychiatric Disorders and the Probability of Living in Urban Settings	JAMA Psychiatry. 2021 Dec 1;78(12):1355-1364. doi: 10.1001/jamapsychiatry.2021.2983.	Maxwell JM	JAMA Psychiatry	2021	Individuals with higher PRS for schizophrenia, bipolar disorder, anorexia nervosa, and autism spectrum disorder and lower PRS for attention-deficit/hyperactivity disorder preferentially moved from rural environments to cities (difference in PRS with Tukey pairwise comparisons for schizophrenia: 0.05; 95% CI, 0.03 to 0.60; bipolar disorder: 0.10; 95% CI, 0.08 to 0.13; anorexia nervosa: 0.05; 95% C…
37669871	Yes		Understanding the causal relationships of attention-deficit/hyperactivity disorder with mental disorders and suicide attempt: a network Mendelian randomisation study	BMJ Ment Health. 2023 Jul;26(1):e300642. doi: 10.1136/bmjment-2022-300642.	Meisinger C	BMJ Ment Health	2023	Methods: Two-sample network Mendelian randomisation analysis was performed to identify psychiatric disorders causally related to ADHD. Total and direct effects were estimated in an univariable and multivariable setting, respectively. Robustness of results was ensured in three ways: a range of pleiotropy-robust methods, an iterative approach identifying and excluding outliers, and use of up to two…
35406094	Yes		Psychosocial Factors in Adolescence and Risk of Development of Eating Disorders	Nutrients. 2022 Apr 1;14(7):1481. doi: 10.3390/nu14071481.	Mora F	Nutrients	2022	A significant relationship was observed between self-esteem and belonging to an ED risk group, with an OR = 0.910 (CI 95% 0.878−0.943). Hence, each one-point increase on the self-esteem dimension decreased the risk of belonging to an ED risk group by 9.5%. In the variables considered in the area of dysfunctional feeding patterns, the variables ‘number of meals’ (p < 0.01), ‘dieting’ (p < 0.01), a…
27483138	Yes		Shared Genetic Factors Involved in Celiac Disease, Type 2 Diabetes and Anorexia Nervosa Suggest Common Molecular Pathways for Chronic Diseases	PLoS One. 2016 Aug 2;11(8):e0159593. doi: 10.1371/journal.pone.0159593. eCollection 2016.	Mostowy J	PLoS One	2016	Material and methods: Thirty six target genes involved in type 2 diabetes and four genes associated with anorexia nervosa were investigated for gene expression in small intestinal biopsies from 144 children with celiac disease at median (range) age of 7.4 years (1.6-17.8) and from 154 disease controls at a median (range) age 11.4.years (1.4-18.3). Results: A total of eleven of genes were differen…
32064741	Yes		Shared genetic risk between eating disorder- and substance-use-related phenotypes: Evidence from genome-wide association studies	Addict Biol. 2021 Jan;26(1):e12880. doi: 10.1111/adb.12880. Epub 2020 Feb 16.	Munn-Chernoff MA	Addict Biol	2021	Significant genetic correlations were adjusted for variants associated with major depressive disorder and schizophrenia. Total study sample sizes per phenotype ranged from ~2400 to ~537 000 individuals. We used linkage disequilibrium score regression to calculate single nucleotide polymorphism-based genetic correlations between eating disorder- and substance-use-related phenotypes. Significant po…
32688360	Yes		Psychiatric Symptoms as the First or Solitary Manifestation of Somatic Illnesses: Hyperammonaemia Type II	Neuropsychobiology. 2021;80(3):271-275. doi: 10.1159/000508679. Epub 2020 Jul 20.	Niwinski P	Neuropsychobiology	2021	Methods: A case study is presented of a 15-year-old girl who was eventually diagnosed with ornithine transcarbamylase (OTC) deficiency (hyperammonaemia type II), following an initial diagnosis of pervasive developmental disorder, selective mutism, and anorexia nervosa. Results: The OTC disease is not fully expressed in females and its prevalence is lower than in males. Around 17-20% of female pat…
27059147	Yes		Genetic variations of the bitter taste receptor TAS2R38 are associated with obesity and impact on single immune traits	Mol Nutr Food Res. 2016 Jul;60(7):1673-83. doi: 10.1002/mnfr.201500804. Epub 2016 May 27.	Ortega FJ	Mol Nutr Food Res	2016	Methods and results: We evaluated haplotypes of the bitter-taste receptor TAS2R38 in an identification sample of 210 women in different weight conditions, including anorexia nervosa and obesity. The association with SPD and MBL was tested in an independent sample picturing general population (n = 534). The relationship with obesity was validated in an extended final sample of 1319 participants. I…
26808641	Yes		Dopamine receptor D2 and catechol-O-methyltransferase gene polymorphisms associated with anorexia nervosa in Chinese Han population: DRD2 and COMT gene polymorphisms were associated with AN	Neurosci Lett. 2016 Mar 11;616:147-51. doi: 10.1016/j.neulet.2016.01.036. Epub 2016 Jan 22.	Peng S	Neurosci Lett	2016	The aim of this work is to explore the roles of DRD2 (rs1800497) and COMT (rs4680, rs4633, rs4818) gene polymorphisms in the susceptibility of AN within the Chinese Han population. We recruited 260AN patients with DSM-IV diagnosis criteria, and 247 unrelated, normal weight controls. DRD2 (rs1800497) and COMT (rs4680, rs4633, rs4818) were genotyped in all subjects. We found rs1800497 and rs4633 we…
30221610	Yes		Genetic influences on eight psychiatric disorders based on family data of 4 408 646 full and half-siblings, and genetic data of 333 748 cases and controls	Psychol Med. 2019 May;49(7):1166-1173. doi: 10.1017/S0033291718002039. Epub 2018 Sep 17.	Pettersson E	Psychol Med	2019	Methods: We assessed heritability based on data of Swedish siblings (N = 4 408 646 full and maternal half-siblings), and based on summary data of eight samples with measured genotypes (N = 125 533 cases and 208 215 controls). All data were based on standard diagnostic criteria. Eight psychiatric disorders were studied: (1) alcohol dependence (AD), (2) anorexia nervosa, (3) attention deficit/hyper…
35138958	Yes		Anorexia nervosa, weight restoration and biological siblings: Differences and similarities in clinical characteristics	Australas Psychiatry. 2022 Aug;30(4):458-461. doi: 10.1177/10398562211067194. Epub 2022 Feb 9.	Phillipou A	Australas Psychiatry	2022	These findings suggest that anxiety may be a risk factor or linked to genetic susceptibility for AN, as well as specific aspects of perfectionism that relate to self-imposed standards.
34326310	Yes		Identification of pleiotropy at the gene level between psychiatric disorders and related traits	Transl Psychiatry. 2021 Jul 29;11(1):410. doi: 10.1038/s41398-021-01530-4.	Polushina T	Transl Psychiatry	2021	Here, we aimed to identify genetic overlaps at the gene level between 7 mental disorders (schizophrenia, autism spectrum disorder, major depressive disorder, anorexia nervosa, ADHD, bipolar disorder and anxiety), 8 brain morphometric traits, 2 cognitive traits (educational attainment and general cognitive function) and 9 personality traits (subjective well-being, depressive symptoms, neuroticism,…
23147713	Yes		Fecundity of patients with schizophrenia, autism, bipolar disorder, depression, anorexia nervosa, or substance abuse vs their unaffected siblings	JAMA Psychiatry. 2013 Jan;70(1):22-30. doi: 10.1001/jamapsychiatry.2013.268.	Power RA	JAMA Psychiatry	2013	Objectives: To examine the reproductive fitness of patients with schizophrenia and other psychiatric disorders vs their unaffected siblings and to evaluate the level of selection on causal genetic variant Results: Except for women with depression, affected patients had significantly fewer children (FR range for those with psychiatric disorder, 0.23-0.93; P < 10-10). This reduction was consistentl…
23795717	Yes		Advanced paternal age at birth: phenotypic and etiologic associations with eating pathology in offspring	Psychol Med. 2014 Apr;44(5):1029-41. doi: 10.1017/S0033291713001426.	Racine SE	Psychol Med	2014	Method: In a large, population-based sample of female twins aged 8-17 years in mid-puberty or beyond (n = 1722), we investigated whether advanced paternal age was positively associated with disordered eating symptoms and an eating disorder history [i.e. anorexia nervosa (AN), bulimia nervosa (BN) or binge eating disorder (BED)] in offspring. Biometric twin models examined whether genetic and/or e…
25147950	Yes		The increased risk for autoimmune diseases in patients with eating disorders	PLoS One. 2014 Aug 22;9(8):e104845. doi: 10.1371/journal.pone.0104845. eCollection 2014.	Raevuori A	PLoS One	2014	Methods: Patients (N = 2342) treated at the Eating Disorder Unit of Helsinki University Central Hospital between 1995 and 2010 were compared with general population controls (N = 9368) matched for age, sex, and place of residence. Data of 30 autoimmune diseases from the Hospital Discharge Register from 1969 to 2010 were analyzed using conditional and Poisson regression models. Results: Of patient…
35879369	Yes		Evidence for correlations between BMI-associated SNPs and circRNAs	Sci Rep. 2022 Jul 25;12(1):12643. doi: 10.1038/s41598-022-16495-7.	Rajcsanyi LS	Sci Rep	2022	We showed an enrichment of trait-associated SNPs in circRNAs for four analysed phenotypes (body height, chronic kidney disease, anorexia nervosa and autism spectrum disorder). To analyse the influence of BMI-affecting SNPs on circRNA levels in vitro, we examined rs4752856 located on hsa_circ_0022025. The analysis of heterozygous individuals revealed an increased level of circRNA derived from the …
37630847	Yes		Circulating Neuronatin Levels Are Positively Associated with BMI and Body Fat Mass but Not with Psychological Parameters	Nutrients. 2023 Aug 20;15(16):3657. doi: 10.3390/nu15163657.	Rudolph A	Nutrients	2023	We investigated the relationship between circulating Neuronatin, body mass index (BMI), body composition (BC), physical activity (PA), and psychometric outcomes in patients with AN, normal weight, and obesity. Plasma Neuronatin was measured by ELISA in (1) 79 subjects of five BMI categories (AN/BMI < 17.5 kg/m2; normal weight/BMI 18.5-25 kg/m2; obesity/BMI 30-40 kg/m2; obesity/BMI 40-50 kg/m2; ob…
24115305	Yes		Assessing global and gene specific DNA methylation in anorexia nervosa: a pilot study	Int J Eat Disord. 2014 Mar;47(2):206-10. doi: 10.1002/eat.22200. Epub 2013 Oct 2.	Saffrey R	Int J Eat Disord	2014	Method: Buccal swabs were collected from 10 women who were admitted to hospital for treatment of AN and 10 age-matched healthy controls DNA methylation of LINE-1 repetitive elements and the H19 imprinting control region was measured using previously validated assays using the Sequenom Mass Array platform. Results: No evidence for altered global or gene-specific DNA methylation was observed in ass…
23999524	Yes		Evidence for the role of EPHX2 gene variants in anorexia nervosa	Mol Psychiatry. 2014 Jun;19(6):724-32. doi: 10.1038/mp.2013.91. Epub 2013 Sep 3.	Scott-Van Zeeland AA	Mol Psychiatry	2014	To identify genetic variants associated with AN, we pursued a series of sequencing and genotyping studies focusing on the coding regions and upstream sequence of 152 candidate genes in a total of 1205 AN cases and 1948 controls. We identified individual variant associations in the Estrogen Receptor-ß (ESR2) gene, as well as a set of rare and common variants in the Epoxide Hydrolase 2 (EPHX2) gene…
28232135	Yes		Integrating multi-omics biomarkers and postprandial metabolism to develop personalized treatment for anorexia nervosa	Prostaglandins Other Lipid Mediat. 2017 Sep;132:69-76. doi: 10.1016/j.prostaglandins.2017.02.002. Epub 2017 Feb 21.	Shih PB	Prostaglandins Other Lipid Mediat	2017	Study participants were female and the mean age was 22.9 (4.9 [SD]) years. Epoxide hydrolase 2 (EPHX2) genetic variations were significantly associated with AN risk, and epoxide hydrolase (sEH) activity was elevated in AN compared to controls. The polyunsaturated fatty acids (PUFAs) and eicosanoids data revealed that cytochrome P450 pathway was implicated in AN, and AN displayed a dysregulated po…
35305821	Yes		Infection Polygenic Factors Account for a Small Proportion of the Relationship Between Infections and Mental Disorders	Biol Psychiatry. 2022 Aug 15;92(4):283-290. doi: 10.1016/j.biopsych.2022.01.007. Epub 2022 Jan 24.	Shorter JR	Biol Psychiatry	2022	We observed that schizophrenia, attention-deficit/hyperactivity disorder, major depressive disorder, bipolar disorder, and posttraumatic stress disorder (rg ranging between 0.18 and 0.83), but not autism spectrum disorder and anorexia nervosa, were significantly genetically correlated with infection diagnoses. PRSs for infections were associated with modest increase in risk of attention-deficit/h…
24282178	Yes		Association study of the estrogen receptor I gene (ESR1) in anorexia nervosa and eating disorders: no replication found	Int J Eat Disord. 2014 Mar;47(2):211-4. doi: 10.1002/eat.22228. Epub 2013 Nov 26.	Slof-Op 't Landt MC	Int J Eat Disord	2014	Method: The frequencies of the eight-SNP haplotype and three ESR1 SNPs were compared between patients with an eating disorder, with AN (restricting type), with bulimia nervosa (BN), and the control women. Results: Neither the haplotype nor the three ESR1 SNPs were associated with EDs, BN, AN, or restricting type AN. Discussion: Despite sufficient statistical power, the associations reported by Ve…
23239044	Yes		Genetic variation at the TPH2 gene influences impulsivity in addition to eating disorders	Behav Genet. 2013 Jan;43(1):24-33. doi: 10.1007/s10519-012-9569-3. Epub 2012 Dec 14.	Slof-Op't Landt MC	Behav Genet	2013	Perfectionism and impulsivity are potential risk factors for EDs. TPH2 (tryptophan hydroxylase 2) SNP rs1473473 was previously associated with anorexia nervosa and EDs characterized by SV. Could perfectionism or impulsivity be underlying the association between rs1473473 and EDs? Genetic association between TPH2 SNP rs1473473 and perfectionism or impulsivity was first evaluated in a random contro…
33801746	Yes		Dissection of the Genetic Association between Anorexia Nervosa and Obsessive-Compulsive Disorder at the Network and Cellular Levels	Genes (Basel). 2021 Mar 27;12(4):491. doi: 10.3390/genes12040491.	Song W	Genes (Basel)	2021	At first, we observed that the AN risk genes were enriched in coexpression modules that involved extracellular matrix functions and highly are expressed in the postnatal brain, limbic system, and non-neuronal cell types, while the OCD risk genes were enriched in modules of synapse function, the prenatal brain, cortex layers, and neurons. Next, by comparing the expressions from the eating disorder…
35703085	Yes		DNA methylation in people with anorexia nervosa: Epigenome-wide patterns in actively ill, long-term remitted, and healthy-eater women	World J Biol Psychiatry. 2023 Mar;24(3):254-259. doi: 10.1080/15622975.2022.2089731. Epub 2022 Jun 27.	Steiger H	World J Biol Psychiatry	2023	Methods: We measured genome-wide DNA methylation in 145 women with active AN, 49 showing stable one-year remission of AN, and 64 with no ED. Results: Comparisons revealed 205 differentially methylated sites between active and no ED groups, and 162 differentially methylated sites between active and remitted groups (Q < 0.01). Probes tended to map onto genes relevant to psychiatric, metabolic and i…
23772785	Yes		Gene receptor polymorphism as a risk factor for BMD deterioration in adolescent girls with anorexia nervosa	Gynecol Endocrinol. 2013 Jul;29(7):716-9. doi: 10.3109/09513590.2013.798275.	Stergioti E	Gynecol Endocrinol	2013	This case-controlled study, analyzed single nucleotide polymorphisms of genes encoding vitamin D receptor, estrogen receptor alpha (ESR1), collagen type I and calcitonin receptor (CTR). Relationships between genotype and body mass index, cycling status and lumbar spine bone mineral density (LBMD) were determined in 40 adolescent girls with anorexia nervosa and 10 age-matched controls. The distrib…
26703908	Yes		School Achievement and Risk of Eating Disorders in a Swedish National Cohort	J Am Acad Child Adolesc Psychiatry. 2016 Jan;55(1):41-46.e1. doi: 10.1016/j.jaac.2015.09.021. Epub 2015 Oct 22.	Sundquist J	J Am Acad Child Adolesc Psychiatry	2016	Method: This national cohort study involved 1,800,643 persons born in Sweden during 1972 to 1990 who were still living in Sweden at age 16 years and were followed up for AN and BN identified from inpatient and outpatient diagnoses through 2012. We used Cox regression to examine the association between school achievement and subsequent risk of AN or BN, and stratified Cox models to examine the gra…
26713494	Yes		Clinical and genetic correlates of decision making in anorexia nervosa	J Clin Exp Neuropsychol. 2016;38(3):327-37. doi: 10.1080/13803395.2015.1112878. Epub 2015 Dec 29.	Tenconi E	J Clin Exp Neuropsychol	2016	Method: The participants were 189 women, of whom 91 were eating-disordered patients with a lifetime diagnosis of anorexia nervosa, and 98 were healthy women. All the participants underwent clinical, neuropsychological, and genetic assessment. The cognitive evaluation included a set of neuropsychological tasks and two decision-making tests: The Iowa Gambling Task and the Cognitive Bias Task. Resul…
28535840	Yes		A Comparison of Personality, Life Events, Comorbidity, and Health in Monozygotic Twins Discordant for Anorexia Nervosa	Twin Res Hum Genet. 2017 Aug;20(4):310-318. doi: 10.1017/thg.2017.27. Epub 2017 May 24.	Thornton LM	Twin Res Hum Genet	2017	Twins with AN had significantly higher perfectionism scores than unaffected co-twins and reported younger ages at first diet than unaffected co-twins who had dieted. Consistent with previous literature, more twins with AN reported gastrointestinal problems than unaffected co-twins. Although not significant due to low statistical power, more unaffected co-twins reported experiencing emotional negl…
26916469	Yes		Anorexia Nervosa, Major Depression, and Suicide Attempts: Shared Genetic Factors	Suicide Life Threat Behav. 2016 Oct;46(5):525-534. doi: 10.1111/sltb.12235. Epub 2016 Feb 24.	Thornton LM	Suicide Life Threat Behav	2016	The extent to which genetic and environmental factors influenced anorexia nervosa (AN), major depressive disorder (MDD), and suicide attempts (SA) were evaluated. Participants were 6,899 women from the Swedish Twin Study of Adults: Genes and Environment. A Cholesky decomposition assessed independent and overlapping genetic and environmental contributions to AN, MDD, and SA. Genetic factors accoun…
30325587	Yes		Genetic correlations among psychiatric and immune-related phenotypes based on genome-wide association data	Am J Med Genet B Neuropsychiatr Genet. 2018 Oct;177(7):641-657. doi: 10.1002/ajmg.b.32652. Epub 2018 Oct 16.	Tylee DS	Am J Med Genet B Neuropsychiatr Genet	2018	The present study sought to use existing summary-level data from previous genome-wide association studies to determine if commonly varying single nucleotide polymorphisms are shared between psychiatric and immune-related phenotypes. We estimated heritability and examined pair-wise genetic correlations using the linkage disequilibrium score regression (LDSC) and heritability estimation from summar…
32909657	Yes		Investigating genetic correlation and causality between nicotine dependence and ADHD in a broader psychiatric context	Am J Med Genet B Neuropsychiatr Genet. 2021 Oct;186(7):423-429. doi: 10.1002/ajmg.b.32822. Epub 2020 Sep 10.	Vink JM	Am J Med Genet B Neuropsychiatr Genet	2021	In the present study we investigated the genetic correlation (with LD score regression analyses) between ND and ADHD, as well as between ND and other major psychiatric conditions (major depressive disorder, schizophrenia, anxiety, bipolar disorder, autism spectrum, anorexia nervosa, and antisocial behavior) based on the summary statistics of large Genome Wide Association studies. We explored the …
25945699	Yes		Does shared genetic risk contribute to the co-occurrence of eating disorders and suicidality?	Int J Eat Disord. 2015 Sep;48(6):684-91. doi: 10.1002/eat.22421. Epub 2015 May 6.	Wade TD	Int J Eat Disord	2015	Method: Female twins (N = 1,002) from the Australian Twin Registry, aged 28-40 years, were interviewed with diagnostic interviews. Lifetime diagnostic information relating to eating disorders [anorexia nervosa (AN), bulimia nervosa (BN), binge eating disorder, and purging disorder (PD)], suicidality (ranging transitory thoughts to suicide attempts), and major depression. Results: Any suicidal tho…
23568457	Yes		Genetic variants associated with disordered eating	Int J Eat Disord. 2013 Sep;46(6):594-608. doi: 10.1002/eat.22133. Epub 2013 Apr 9.	Wade TD	Int J Eat Disord	2013	Method: We conducted genome-wide association analyses in 2,564 female twins for four different phenotypes derived from self-report data relating to lifetime presence of 15 types of disordered eating: AN spectrum, bulimia nervosa (BN) spectrum, purging via substances, and a binary measure of no disordered eating behaviors versus three or more. To complement the variant level results, we also condu…
35361904	Yes		Neurobiological, familial and genetic risk factors for dimensional psychopathology in the Adolescent Brain Cognitive Development study	Mol Psychiatry. 2022 Jun;27(6):2731-2741. doi: 10.1038/s41380-022-01522-w. Epub 2022 Mar 31.	Wainberg M	Mol Psychiatry	2022	Several dimensions were also associated with increased functional connectivity between the default mode, dorsal attention, ventral attention and cingulo-opercular networks. Conversely, almost no global or regional brain structural measures were associated with any of the dimensions. Every family history indicator was associated with every dimension. Major depression polygenic risk was associated …
30519816	Yes		Exploration of Shared Genetic Architecture Between Subcortical Brain Volumes and Anorexia Nervosa	Mol Neurobiol. 2019 Jul;56(7):5146-5156. doi: 10.1007/s12035-018-1439-4. Epub 2018 Dec 5.	Walton E	Mol Neurobiol	2019	Here, we used a battery of methods (LD score regression, genetic risk scores, sign test, SNP effect concordance analysis, and Mendelian randomization) to investigate the genetic covariation between subcortical brain volumes and risk for AN based on summary measures retrieved from genome-wide association studies of regional brain volumes (ENIGMA consortium, n = 13,170) and genetic risk for AN (PGC…
29527006	Yes		Genome-wide analyses of self-reported empathy: correlations with autism, schizophrenia, and anorexia nervosa	Transl Psychiatry. 2018 Mar 12;8(1):35. doi: 10.1038/s41398-017-0082-6.	Warrier V	Transl Psychiatry	2018	To date, no study has systematically investigated the genetic architecture of empathy using genome-wide association studies (GWAS). Here we report the results of the largest GWAS of empathy to date using a well-validated self-report measure of empathy, the Empathy Quotient (EQ), in 46,861 research participants from 23andMe, Inc. We identify 11 suggestive loci (P < 1 × 10-6), though none were sign…
28584286	Yes		Genome-wide meta-analysis of cognitive empathy: heritability, and correlates with sex, neuropsychiatric conditions and cognition	Mol Psychiatry. 2018 Jun;23(6):1402-1409. doi: 10.1038/mp.2017.122. Epub 2017 Jun 6.	Warrier V	Mol Psychiatry	2018	We conducted a genome-wide meta-analysis of cognitive empathy using the 'Reading the Mind in the Eyes' Test (Eyes Test) in 88,056 research volunteers of European Ancestry (44,574 females and 43,482 males) from 23andMe Inc., and an additional 1497 research volunteers of European Ancestry (891 females and 606 males) from the Brisbane Longitudinal Twin Study. We confirmed a female advantage on the E…
31308545	Yes		Genome-wide association study identifies eight risk loci and implicates metabo-psychiatric origins for anorexia nervosa	Nat Genet. 2019 Aug;51(8):1207-1214. doi: 10.1038/s41588-019-0439-2. Epub 2019 Jul 15.	Watson HJ	Nat Genet	2019	Characterized primarily by a low body-mass index, anorexia nervosa is a complex and serious illness1, affecting 0.9-4% of women and 0.3% of men2-4, with twin-based heritability estimates of 50-60%5. Mortality rates are higher than those in other psychiatric disorders6, and outcomes are unacceptably poor7. Here we combine data from the Anorexia Nervosa Genetics Initiative (ANGI)8,9 and the Eating …
37553644	Yes		Appraising the causal relationship between plasma caffeine levels and neuropsychiatric disorders through Mendelian randomization	BMC Med. 2023 Aug 8;21(1):296. doi: 10.1186/s12916-023-03008-0.	Woolf B	BMC Med	2023	Methods: Summary-level data on the neuropsychiatric disorders were obtained from large-scale genome-wide association studies (GWASs) of European ancestry participants (n = 72,517 to 807,553) and meta-analyzed with the corresponding data from the FinnGen study (n = 356,077). Summary-level data on plasma caffeine were extracted from a GWAS meta-analysis of 9876 European ancestry individuals. The Me…
35780037	Yes		Exploring the clinical and genetic associations of adult weight trajectories using electronic health records in a racially diverse biobank: a phenome-wide and polygenic risk study	Lancet Digit Health. 2022 Aug;4(8):e604-e614. doi: 10.1016/S2589-7500(22)00099-1. Epub 2022 Jun 30.	Xu J	Lancet Digit Health	2022	Anorexia nervosa PRS was positively associated with weight loss trajectory among individuals without eating disorder diagnoses (OR1SD 1·16, 95% CI 1·07-1·26, per 1 SD higher PRS, p=0·011), and the association was not attenuated by obesity PRS. No association was found between depression PRS and weight trajectories after permutation tests. All main findings were replicated in the UK Biobank (p<0·0…
31658910	Yes		Genetic and environmental contributions to diagnostic fluctuation in anorexia nervosa and bulimia nervosa	Psychol Med. 2021 Jan;51(1):62-69. doi: 10.1017/S0033291719002976. Epub 2019 Oct 29.	Yao S	Psychol Med	2021	The heritability of clinically diagnosed anorexia nervosa and bulimia nervosa was estimated at 43% [95% confidence interval (CI) (36-50%)] and 41% (31-52%), respectively, in the study population, with the remaining variance explained by variance in unique environmental effects. We found statistically significant genetic [0.66, 95% CI (0.49-0.82)] and unique environmental correlations [0.55 (0.43-…
31301758	Yes		Associations Between Attention-Deficit/Hyperactivity Disorder and Various Eating Disorders: A Swedish Nationwide Population Study Using Multiple Genetically Informative Approaches	Biol Psychiatry. 2019 Oct 15;86(8):577-586. doi: 10.1016/j.biopsych.2019.04.036. Epub 2019 May 15.	Yao S	Biol Psychiatry	2019	Methods: We applied different genetically informative designs to register-based information of a Swedish nationwide population (N = 3,550,118). We first examined the familial coaggregation of clinically diagnosed ADHD and EDs across multiple types of relatives. We then applied quantitative genetic modeling in full-sisters and maternal half-sisters to estimate the genetic correlations between ADHD…
35243971	Yes		Predicting eating disorder and anxiety symptoms using disorder-specific and transdiagnostic polygenic scores for anorexia nervosa and obsessive-compulsive disorder	Psychol Med. 2023 May;53(7):3021-3035. doi: 10.1017/S0033291721005079. Epub 2022 Mar 4.	Yilmaz Z	Psychol Med	2023	Using summary statistics from Psychiatric Genomics Consortium AN and OCD genome-wide association studies, we conducted an AN/OCD transdiagnostic genome-wide association meta-analysis. We then calculated AN, OCD, and AN/OCD PGS in participants from the Avon Longitudinal Study of Parents and Children to predict eating disorder, OCD, and anxiety symptoms, stratified by sex (combined N = 3212-5369 pe…
30087453	Yes		Examination of the shared genetic basis of anorexia nervosa and obsessive-compulsive disorder	Mol Psychiatry. 2020 Sep;25(9):2036-2046. doi: 10.1038/s41380-018-0115-4. Epub 2018 Aug 7.	Yilmaz Z	Mol Psychiatry	2020	e confirmed a high genetic correlation between AN and OCD (rg = 0.49 ± 0.13, p = 9.07 × 10-7) and a sizable SNP heritability (SNP h2 = 0.21 ± 0.02) for the cross-disorder phenotype. Although no individual loci reached genome-wide significance, the cross-disorder phenotype showed strong positive genetic correlations with other psychiatric phenotypes (e.g., rg = 0.36 with bipolar disorder and 0.34 …
28368970	Yes		Exploration of large, rare copy number variants associated with psychiatric and neurodevelopmental disorders in individuals with anorexia nervosa	Psychiatr Genet. 2017 Aug;27(4):152-158. doi: 10.1097/YPG.0000000000000172.	Yilmaz Z	Psychiatr Genet	2017	Anorexia nervosa (AN) is a serious and heritable psychiatric disorder. To date, studies of copy number variants (CNVs) have been limited and inconclusive because of small sample sizes. We conducted a case-only genome-wide CNV survey in 1983 female AN cases included in the Genetic Consortium for Anorexia Nervosa. Following stringent quality control procedures, we investigated whether pathogenic CN…
33973063	Yes		Causal influences of neuroticism on mental health and cardiovascular disease	Hum Genet. 2021 Sep;140(9):1267-1281. doi: 10.1007/s00439-021-02288-x. Epub 2021 May 11.	Zhang F	Hum Genet	2021	The likelihood of having schizophrenia in those with AN or OED and their relatives was compared with individuals without eating disorder diagnoses and their relatives. Probands with AN or OED were more likely to have schizophrenia than probands without these disorders. All relatives of probands with AN or OED (except parents and uncles/aunts of probands with AN) were at increased risk of schizoph…
32382133	Yes		Familial co-aggregation of schizophrenia and eating disorders in Sweden and Denmark	Mol Psychiatry. 2021 Sep;26(9):5389-5397. doi: 10.1038/s41380-020-0749-x. Epub 2020 May 7.	Zhang R	Mol Psychiatry	2021	Neuroticism genetically correlates with a majority of health-related traits and confers causal effects on 12 mental traits (major depressive disorder (MDD), insomnia, subjective well-being (SWB, negatively), schizophrenia, attention-deficit/hyperactivity disorder, alcohol dependence, loneliness, anorexia nervosa, anxiety disorder, bipolar disorder, obsessive-compulsive disorder, and psychiatric d…
28759190	Yes		Genetic polymorphisms and serum concentrations of adiponectin and resistin in anorexia nervosa and healthy controls - pilot study	Neuro Endocrinol Lett. 2017 Jul;38(3):215-223.	Ziora-Jakutowicz K	Neuro Endocrinol Lett	2017	Objectives: 1) Assessment the frequency of ADIPOQ c.45T>G, ADIPOQ c.276G>T polymorphisms in adiponectin and RETN c.62G>A, RETN c.-180C>G in resistin genes in AN patients and control group (C) 2) Analysis of correlation between these polymorphisms and serum ADP or RETN. Methods: We examined 67 AN girls and 38 C aged 11-18. Analyses of polymorphisms in ADIPOQ and RETN genes were performed using RFL…

## Sheet: PM-2011
PMID	Title	Citation	First Author	Journal/Book	Publication Year	Notes
18578898	Anorexia nervosa trios: behavioral profiles of individuals with anorexia nervosa and their parents	Psychol Med. 2009 Mar;39(3):451-61. doi: 10.1017/S0033291708003826. Epub 2008 Jun 26.	Jacobs MJ	Psychol Med	2009
19659925	Association of CNR1 and FAAH endocannabinoid gene polymorphisms with anorexia nervosa and bulimia nervosa: evidence for synergistic effects	Genes Brain Behav. 2009 Oct;8(7):728-32. doi: 10.1111/j.1601-183X.2009.00518.x. Epub 2009 Jun 26.	Monteleone P	Genes Brain Behav	2009
18995969	Ghrelin/obestatin ratio in two populations with low bodyweight: constitutional thinness and anorexia nervosa	Psychoneuroendocrinology. 2009 Apr;34(3):413-9. doi: 10.1016/j.psyneuen.2008.10.001. Epub 2008 Nov 7.	Germain N	Psychoneuroendocrinology	2009
19235851	An examination of the overlap between genetic and environmental risk factors for intentional weight loss and overeating	Int J Eat Disord. 2009 Sep;42(6):492-7. doi: 10.1002/eat.20668.	Wade TD	Int J Eat Disord	2009
19741568	Functional variants of the serotonin receptor type 3A and B gene are associated with eating disorders	Pharmacogenet Genomics. 2009 Oct;19(10):790-9. doi: 10.1097/FPC.0b013e32833132b3.	Hammer C	Pharmacogenet Genomics	2009
18485259	Assessing the heritability of anorexia nervosa symptoms using a marginal maximal likelihood approach	Psychol Med. 2009 Mar;39(3):463-73. doi: 10.1017/S0033291708003310. Epub 2008 May 19.	Mazzeo SE	Psychol Med	2009
19863848	Polymorphisms in serotonin-related genes in anorexia nervosa. The first study in Czech population and metaanalyses with previously performed studies	Folia Biol (Praha). 2009;55(5):192-7.	Martásková D	Folia Biol (Praha)	2009
19407712	Anorexia nervosa in identical triplets	CNS Spectr. 2009 Mar;14(3):156-62. doi: 10.1017/s1092852900020137.	Sokol MS	CNS Spectr	2009
19680270	Identification of novel candidate loci for anorexia nervosa at 1q41 and 11q22 in Japanese by a genome-wide association analysis with microsatellite markers	J Hum Genet. 2009 Sep;54(9):531-7. doi: 10.1038/jhg.2009.74. Epub 2009 Aug 14.	Nakabayashi K	J Hum Genet	2009
19001354	Clinical picture of a patient with a novel PSEN1 mutation (L424V)	Am J Alzheimers Dis Other Demen. 2009 Feb-Mar;24(1):40-5. doi: 10.1177/1533317508324272. Epub 2008 Nov 10.	Robles A	Am J Alzheimers Dis Other Demen	2009
19418047	Alexander disease as a cause of nocturnal vomiting in a 7-year-old girl	Pediatr Radiol. 2009 Aug;39(8):872-5. doi: 10.1007/s00247-009-1289-3. Epub 2009 May 6.	Niinikoski H	Pediatr Radiol	2009
19383563	Association of trait-defined, eating-disorder sub-phenotypes with (biallelic and triallelic) 5HTTLPR variations	J Psychiatr Res. 2009 Sep;43(13):1086-94. doi: 10.1016/j.jpsychires.2009.03.009. Epub 2009 Apr 21.	Steiger H	J Psychiatr Res	2009
17705672	Adiponectin and resistin gene polymorphisms in patients with anorexia nervosa and obesity and its influence on metabolic phenotype	Physiol Res. 2008;57(4):539-546. doi: 10.33549/physiolres.931195. Epub 2007 Jul 26.	Křížová J	Physiol Res	2008
17647278	Course and predictors of rehospitalization in adolescent anorexia nervosa in a multisite study	Int J Eat Disord. 2008 Jan;41(1):29-36. doi: 10.1002/eat.20414.	Steinhausen HC	Int J Eat Disord	2008
18186057	Attitudes towards anorexia nervosa: the impact of framing on blame and stigma	Int J Eat Disord. 2008 May;41(4):333-9. doi: 10.1002/eat.20507.	Crisafulli MA	Int J Eat Disord	2008
18256339	Suicide attempts in anorexia nervosa	Psychosom Med. 2008 Apr;70(3):378-83. doi: 10.1097/PSY.0b013e3181646765. Epub 2008 Feb 6.	Bulik CM	Psychosom Med	2008
18552512	Preliminary study of the expression of genes connected with the orexigenic and anorexigenic system using microarray technique in anorexia nervosa	Neuropsychobiology. 2008;57(3):116-20. doi: 10.1159/000138913. Epub 2008 Jun 13.	Janas-Kozik M	Neuropsychobiology	2008
18236451	The genetics of anorexia nervosa collaborative study: methods and sample description	Int J Eat Disord. 2008 May;41(4):289-300. doi: 10.1002/eat.20509.	Kaye WH	Int J Eat Disord	2008
17919459	Plasma obestatin concentrations are negatively correlated with body mass index, insulin resistance index, and plasma leptin concentrations in obesity and anorexia nervosa	Biol Psychiatry. 2008 Aug 1;64(3):252-5. doi: 10.1016/j.biopsych.2007.08.005. Epub 2007 Oct 24.	Nakahara T	Biol Psychiatry	2008
17706613	Obestatin, acyl ghrelin, and des-acyl ghrelin responses to an oral glucose tolerance test in the restricting type of anorexia nervosa	Biol Psychiatry. 2008 Jan 15;63(2):245-7. doi: 10.1016/j.biopsych.2007.04.005. Epub 2007 Aug 16.	Harada T	Biol Psychiatry	2008
18197505	Temporal patterns of recovery across eating disorder subtypes	Aust N Z J Psychiatry. 2008 Feb;42(2):108-17. doi: 10.1080/00048670701787610.	Von Holle A	Aust N Z J Psychiatry	2008
17055531	Contribution of the serotoninergic system to anxious and depressive traits that may be partially responsible for the phenotypical variability of bulimia nervosa	J Psychiatr Res. 2008 Jan;42(1):50-7. doi: 10.1016/j.jpsychires.2006.09.001. Epub 2006 Oct 20.	Ribasés M	J Psychiatr Res	2008
18158375	Shared temperament risk factors for anorexia nervosa: a twin study	Psychosom Med. 2008 Feb;70(2):239-44. doi: 10.1097/PSY.0b013e31815c40f1. Epub 2007 Dec 24.	Wade TD	Psychosom Med	2008
18203754	Association of NTRK3 and its interaction with NGF suggest an altered cross-regulation of the neurotrophin signaling pathway in eating disorders	Hum Mol Genet. 2008 May 1;17(9):1234-44. doi: 10.1093/hmg/ddn013. Epub 2008 Jan 18.	Mercader JM	Hum Mol Genet	2008
18773665	Tumor necrosis factor alpha-308 gene polymorphism in patients with anorexia nervosa	Turk J Pediatr. 2008 May-Jun;50(3):219-22.	Kanbur N	Turk J Pediatr	2008
17440932	Anorexia nervosa, perfectionism, and dopamine D4 receptor (DRD4)	Am J Med Genet B Neuropsychiatr Genet. 2007 Sep 5;144B(6):748-56. doi: 10.1002/ajmg.b.30505.	Bachner-Melman R	Am J Med Genet B Neuropsychiatr Genet	2007
16157352	Dual contribution of NR2B subunit of NMDA receptor and SK3 Ca(2+)-activated K+ channel to genetic predisposition to anorexia nervosa	J Psychiatr Res. 2007 Jan-Feb;41(1-2):160-7. doi: 10.1016/j.jpsychires.2005.07.010. Epub 2005 Sep 12.	Koronyo-Hamaoui M	J Psychiatr Res	2007
17176504	Shared genetic and environmental risk factors between undue influence of body shape and weight on self-evaluation and dimensions of perfectionism	Psychol Med. 2007 May;37(5):635-44. doi: 10.1017/S0033291706009603. Epub 2006 Dec 19.	Wade TD	Psychol Med	2007
17516548	The 3111T/C polymorphism of the CLOCK gene confers a predisposition to a lifetime lower body weight in patients with anorexia nervosa and bulimia nervosa: a preliminary study	Am J Med Genet B Neuropsychiatr Genet. 2007 Dec 5;144B(8):992-5. doi: 10.1002/ajmg.b.30508.	Tortorella A	Am J Med Genet B Neuropsychiatr Genet	2007
17435670	Brain derived neurotrophic factor gene Val66Met and -270C/T polymorphisms and personality traits predisposing to anorexia nervosa	Neuro Endocrinol Lett. 2007 Apr;28(2):153-8.	Rybakowski F	Neuro Endocrinol Lett	2007
17376155	Altered brain-derived neurotrophic factor blood levels and gene variability are associated with anorexia and bulimia	Genes Brain Behav. 2007 Nov;6(8):706-16. doi: 10.1111/j.1601-183X.2007.00301.x. Epub 2007 Mar 21.	Mercader JM	Genes Brain Behav	2007
17197106	Family trios analysis of common polymorphisms in the obestatin/ghrelin, BDNF and AGRP genes in patients with Anorexia nervosa: association with subtype, body-mass index, severity and age of onset	Psychoneuroendocrinology. 2007 Feb;32(2):106-13. doi: 10.1016/j.psyneuen.2006.11.003. Epub 2007 Jan 2.	Dardennes RM	Psychoneuroendocrinology	2007
17615493	D2 dopamine receptor (DRD2) gene Taq1A polymorphism and the eating-related psychological traits in eating disorders (anorexia nervosa and bulimia) and obesity	Eat Weight Disord. 2007 Jun;12(2):91-6. doi: 10.1007/BF03327583.	Nisoli E	Eat Weight Disord	2007
17693968	Selected auxological aspects of anorexia nervosa--relations of body weight to body height and menstrual cycle	Neuro Endocrinol Lett. 2007 Aug;28(4):527-34.	Krásnicanová H	Neuro Endocrinol Lett	2007
17584869	Association between low height and eating disorders: cause or effect?	Int J Eat Disord. 2007 Sep;40(6):549-53. doi: 10.1002/eat.20409.	Favaro A	Int J Eat Disord	2007
16806108	Further evidence of association of OPRD1 & HTR1D polymorphisms with susceptibility to anorexia nervosa	Biol Psychiatry. 2007 Feb 1;61(3):367-73. doi: 10.1016/j.biopsych.2006.04.007. Epub 2006 Jun 27.	Brown KM	Biol Psychiatry	2007
17621171	No association between a promoter polymorphism in the noradrenaline transporter gene and anorexia nervosa	Psychiatr Genet. 2007 Aug;17(4):247-8. doi: 10.1097/YPG.0b013e3280ae6c2a.	Hu X	Psychiatr Genet	2007
17391161	Adiponectin receptors gene expression in lymphocytes of obese and anorexic patients	Diabetes Obes Metab. 2007 May;9(3):344-9. doi: 10.1111/j.1463-1326.2006.00614.x.	Alberti L	Diabetes Obes Metab	2007
16472909	No association of the Arg51Gln and Leu72Met polymorphisms of the ghrelin gene with anorexia nervosa or bulimia nervosa	Neurosci Lett. 2006 May 8;398(3):325-7. doi: 10.1016/j.neulet.2006.01.023. Epub 2006 Feb 9.	Monteleone P	Neurosci Lett	2006
17056404	Smoking in eating disorders	Eat Behav. 2006 Nov;7(4):291-9. doi: 10.1016/j.eatbeh.2006.06.005. Epub 2006 Jun 27.	Anzengruber D	Eat Behav	2006
16397402	The 5-HT2A -1438 A/G and 5-HTTLPR polymorphisms and personality dimensions in adolescent anorexia nervosa: association study	Neuropsychobiology. 2006;53(1):33-9. doi: 10.1159/000090701. Epub 2006 Jan 4.	Rybakowski F	Neuropsychobiology	2006
16520436	Prevalence, heritability, and prospective risk factors for anorexia nervosa	Arch Gen Psychiatry. 2006 Mar;63(3):305-12. doi: 10.1001/archpsyc.63.3.305.	Bulik CM	Arch Gen Psychiatry	2006
16362631	Association of ghrelin receptor gene polymorphism with bulimia nervosa in a Japanese population	J Neural Transm (Vienna). 2006 Sep;113(9):1279-85. doi: 10.1007/s00702-005-0393-2. Epub 2005 Dec 16.	Miyasaka K	J Neural Transm (Vienna)	2006
16847749	The transcript expression profile of the leptin receptor-coding gene assayed with the oligonucleotide microarray technique--could this be an anorexia nervosa marker?	Cell Mol Biol Lett. 2006;11(1):62-9. doi: 10.2478/s11658-006-0006-6.	Janas-Kozik M	Cell Mol Biol Lett	2006
16921495	Possible role of preproghrelin gene polymorphisms in susceptibility to bulimia nervosa	Am J Med Genet B Neuropsychiatr Genet. 2006 Dec 5;141B(8):929-34. doi: 10.1002/ajmg.b.30387.	Ando T	Am J Med Genet B Neuropsychiatr Genet	2006
16360312	AgRP(83-132) and SHU9119 differently affect activity-based anorexia	Eur Neuropsychopharmacol. 2006 Aug;16(6):403-12. doi: 10.1016/j.euroneuro.2005.11.004. Epub 2005 Dec 15.	Hillebrand JJ	Eur Neuropsychopharmacol	2006
16637047	Features associated with excessive exercise in women with eating disorders	Int J Eat Disord. 2006 Sep;39(6):454-61. doi: 10.1002/eat.20247.	Shroff H	Int J Eat Disord	2006
16969275	Association of catecholamine-O-methyltransferase and 5-HTTLPR genotype with eating disorder-related behavior and attitudes in females with eating disorders	Psychiatr Genet. 2006 Oct;16(5):205-8. doi: 10.1097/01.ypg.0000218620.50386.f1.	Frieling H	Psychiatr Genet	2006
17106425	A polymorphism in the 3' untranslated region of the CCK gene is associated with anorexia nervosa in Dutch patients	Psychiatr Genet. 2006 Dec;16(6):239. doi: 10.1097/01.ypg.0000242197.59020.2e.	de Krom M	Psychiatr Genet	2006
17028449	Association of eating disorders with catechol-o-methyltransferase gene functional polymorphism	Neuropsychobiology. 2006;54(1):82-6. doi: 10.1159/000096043. Epub 2006 Oct 5.	Mikołajczyk E	Neuropsychobiology	2006
15838534	Contribution of NTRK2 to the genetic susceptibility to anorexia nervosa, harm avoidance and minimum body mass index	Mol Psychiatry. 2005 Sep;10(9):851-60. doi: 10.1038/sj.mp.4001670.	Ribases M	Mol Psychiatry	2005
15841873	Female adolescents with anorexia nervosa and their parents: a case-control study of exercise attitudes and behaviours	Psychol Med. 2005 Mar;35(3):377-86. doi: 10.1017/s0033291704003447.	Davis C	Psychol Med	2005
15657604	Association of BDNF with restricting anorexia nervosa and minimum body mass index: a family-based association study of eight European populations	Eur J Hum Genet. 2005 Apr;13(4):428-34. doi: 10.1038/sj.ejhg.5201351.	Ribasés M	Eur J Hum Genet	2005
16152574	Linkage analysis of anorexia and bulimia nervosa cohorts using selected behavioral phenotypes as quantitative traits or covariates	Am J Med Genet B Neuropsychiatr Genet. 2005 Nov 5;139B(1):61-8. doi: 10.1002/ajmg.b.30226.	Bacanu SA	Am J Med Genet B Neuropsychiatr Genet	2005
16087994	Polymorphism of the 5-HT2A receptor gene and food intakes in children and adolescents: the Stanislas Family Study	Am J Clin Nutr. 2005 Aug;82(2):467-70. doi: 10.1093/ajcn.82.2.467.	Herbeth B	Am J Clin Nutr	2005
15457498	Mutation screen of the brain derived neurotrophic factor gene (BDNF): identification of several genetic variants and association studies in patients with obesity, eating disorders, and attention-deficit/hyperactivity disorder	Am J Med Genet B Neuropsychiatr Genet. 2005 Jan 5;132B(1):96-9. doi: 10.1002/ajmg.b.30090.	Friedel S	Am J Med Genet B Neuropsychiatr Genet	2005
15927146	Functional analysis of the Ala67Thr polymorphism in agouti related protein associated with anorexia nervosa and leanness	Biochem Pharmacol. 2005 Jul 15;70(2):308-16. doi: 10.1016/j.bcp.2005.04.033.	de Rijke CE	Biochem Pharmacol	2005
15523490	Epistatic interaction between the monoamine oxidase A and serotonin transporter genes in anorexia nervosa	Eur J Hum Genet. 2005 Mar;13(3):370-5. doi: 10.1038/sj.ejhg.5201328.	Urwin RE	Eur J Hum Genet	2005
15800146	Symptom fluctuation in eating disorders: correlates of diagnostic crossover	Am J Psychiatry. 2005 Apr;162(4):732-40. doi: 10.1176/appi.ajp.162.4.732.	Tozzi F	Am J Psychiatry	2005
16118784	Haplotype analysis of the COMT-ARVCF gene region in Israeli anorexia nervosa family trios	Am J Med Genet B Neuropsychiatr Genet. 2005 Nov 5;139B(1):45-50. doi: 10.1002/ajmg.b.30230.	Michaelovsky E	Am J Med Genet B Neuropsychiatr Genet	2005
16152575	Selection of eating-disorder phenotypes for linkage analysis	Am J Med Genet B Neuropsychiatr Genet. 2005 Nov 5;139B(1):81-7. doi: 10.1002/ajmg.b.30227.	Bulik CM	Am J Med Genet B Neuropsychiatr Genet	2005
15900221	Polymorphisms in the brain-derived neurotrophic factor gene are not associated with either anorexia nervosa or schizophrenia in Dutch patients	Psychiatr Genet. 2005 Jun;15(2):81. doi: 10.1097/00041444-200506000-00003.	de Krom M	Psychiatr Genet	2005
16261604	Relationships between features associated with vomiting in purging-type eating disorders	Int J Eat Disord. 2005 Dec;38(4):287-94. doi: 10.1002/eat.20189.	Reba L	Int J Eat Disord	2005
15920508	Association of multiple DRD2 polymorphisms with anorexia nervosa	Neuropsychopharmacology. 2005 Sep;30(9):1703-10. doi: 10.1038/sj.npp.1300719.	Bergen AW	Neuropsychopharmacology	2005
15953065	Low prevalence of twisted hair in anorexia nervosa	Clin Exp Dermatol. 2005 Jul;30(4):349-50. doi: 10.1111/j.1365-2230.2005.01745.x.	Strumia R	Clin Exp Dermatol	2005
16129461	NIH symposium series: ingestive mechanisms in obesity, substance abuse and mental disorders	Physiol Behav. 2005 Sep 15;86(1-2):1-4. doi: 10.1016/j.physbeh.2005.06.016.	Simansky KJ	Physiol Behav	2005
15564896	Uncoupling protein-2/uncoupling protein-3 gene polymorphism is not associated with anorexia nervosa	Psychiatr Genet. 2004 Dec;14(4):215-8. doi: 10.1097/00041444-200412000-00009.	Ando T	Psychiatr Genet	2004
15101071	Genetic analysis of bulimia nervosa: methods and sample description	Int J Eat Disord. 2004 May;35(4):556-70. doi: 10.1002/eat.10271.	Kaye WH	Int J Eat Disord	2004
15564891	Single nucleotide polymorphisms in the leptin receptor gene: studies in anorexia nervosa	Psychiatr Genet. 2004 Dec;14(4):191-4. doi: 10.1097/00041444-200412000-00004.	Quinton ND	Psychiatr Genet	2004
15167698	Analysis of the -1438 G/A polymorphism of the 5-HT2A serotonin receptor gene in bulimia nervosa patients with or without a history of anorexia nervosa	Psychiatr Genet. 2004 Jun;14(2):107-9. doi: 10.1097/01.ypg.0000107933.32051.55.	Fuentes JA	Psychiatr Genet	2004
14755457	Association study of cannabinoid receptor gene (CNR1) alleles and anorexia nervosa: differences between restricting and binging/purging subtypes	Am J Med Genet B Neuropsychiatr Genet. 2004 Feb 15;125B(1):126-30. doi: 10.1002/ajmg.b.20089.	Siegfried Z	Am J Med Genet B Neuropsychiatr Genet	2004
15245785	Psychopathological traits and 5-HT2A receptor promoter polymorphism (-1438 G/A) in patients suffering from Anorexia Nervosa and Bulimia Nervosa	Neurosci Lett. 2004 Jul 22;365(2):92-6. doi: 10.1016/j.neulet.2004.04.057.	Ricca V	Neurosci Lett	2004
15389773	CAG repeat polymorphism within the KCNN3 gene is a significant contributor to susceptibility to anorexia nervosa: a case-control study of female patients and several ethnic groups in the Israeli Jewish population	Am J Med Genet B Neuropsychiatr Genet. 2004 Nov 15;131B(1):76-80. doi: 10.1002/ajmg.b.20154.	Koronyo-Hamaoui M	Am J Med Genet B Neuropsychiatr Genet	2004
14681918	Combined family trio and case-control analysis of the COMT Val158Met polymorphism in European patients with anorexia nervosa	Am J Med Genet B Neuropsychiatr Genet. 2004 Jan 1;124B(1):68-72. doi: 10.1002/ajmg.b.20085.	Gabrovsek M	Am J Med Genet B Neuropsychiatr Genet	2004
15229057	Medial prefrontal cortex activity associated with symptom provocation in eating disorders	Am J Psychiatry. 2004 Jul;161(7):1238-46. doi: 10.1176/appi.ajp.161.7.1238.	Uher R	Am J Psychiatry	2004
14757596	Application of a latent class analysis to empirically define eating disorder phenotypes	Arch Gen Psychiatry. 2004 Feb;61(2):192-200. doi: 10.1001/archpsyc.61.2.192.	Keel PK	Arch Gen Psychiatry	2004
14680455	9th annual meeting of the Eating Disorders Research Society	Expert Opin Investig Drugs. 2004 Jan;13(1):73-8. doi: 10.1517/13543784.13.1.73.	Brewerton TD	Expert Opin Investig Drugs	2004
15101066	Pathologic fear conditioning and anorexia nervosa: on the search for novel paradigms	Int J Eat Disord. 2004 May;35(4):504-8. doi: 10.1002/eat.20029.	Strober M	Int J Eat Disord	2004
15211642	Serotonin transporter regulatory region polymorphism is associated with anorexia nervosa	Am J Med Genet B Neuropsychiatr Genet. 2004 Jul 1;128B(1):114-7. doi: 10.1002/ajmg.b.30022.	Matsushita S	Am J Med Genet B Neuropsychiatr Genet	2004
15212626	Academy of eating disorders international conference	Expert Opin Investig Drugs. 2004 Jul;13(7):879-81. doi: 10.1517/13543784.13.7.879.	Brewerton TD	Expert Opin Investig Drugs	2004
15115760	Association of BDNF with anorexia, bulimia and age of onset of weight loss in six European populations	Hum Mol Genet. 2004 Jun 15;13(12):1205-12. doi: 10.1093/hmg/ddh137. Epub 2004 Apr 28.	Ribasés M	Hum Mol Genet	2004
12880190	The role of leptin in the etiopathogenesis of anorexia nervosa and bulimia	Eat Weight Disord. 2003 Jun;8(2):130-7. doi: 10.1007/BF03325002.	Calandra C	Eat Weight Disord	2003
14508509	Gene-gene interaction between the monoamine oxidase A gene and solute carrier family 6 (neurotransmitter transporter, noradrenalin) member 2 gene in anorexia nervosa (restrictive subtype)	Eur J Hum Genet. 2003 Dec;11(12):945-50. doi: 10.1038/sj.ejhg.5201077.	Urwin RE	Eur J Hum Genet	2003
12784104	Investigation of epistasis between the serotonin transporter and norepinephrine transporter genes in anorexia nervosa	Neuropsychopharmacology. 2003 Jul;28(7):1351-5. doi: 10.1038/sj.npp.1300204. Epub 2003 May 14.	Urwin RE	Neuropsychopharmacology	2003
12888803	Met66 in the brain-derived neurotrophic factor (BDNF) precursor is associated with anorexia nervosa restrictive type	Mol Psychiatry. 2003 Aug;8(8):745-51. doi: 10.1038/sj.mp.4001281.	Ribasés M	Mol Psychiatry	2003
12740597	Candidate genes for anorexia nervosa in the 1p33-36 linkage region: serotonin 1D and delta opioid receptor loci exhibit significant association to anorexia nervosa	Mol Psychiatry. 2003 Apr;8(4):397-406. doi: 10.1038/sj.mp.4001318.	Bergen AW	Mol Psychiatry	2003
12818706	A neurodevelopmental model for anorexia nervosa	Physiol Behav. 2003 Jun;79(1):13-24. doi: 10.1016/s0031-9384(03)00101-x.	Connan F	Physiol Behav	2003
12858032	Association of the 5-HT2c gene with susceptibility and minimum body mass index in anorexia nervosa	Neuroreport. 2003 May 6;14(6):781-3. doi: 10.1097/00001756-200305060-00001.	Hu X	Neuroreport	2003
14593431	Serotonin transporter missense mutation associated with a complex neuropsychiatric phenotype	Mol Psychiatry. 2003 Nov;8(11):933-6. doi: 10.1038/sj.mp.4001365.	Ozaki N	Mol Psychiatry	2003
14625025	Polymorphisms within the promoter and the intron 2 of the serotonin transporter gene in a population of bulimic patients	Neurosci Lett. 2003 Dec 11;352(3):226-30. doi: 10.1016/j.neulet.2003.08.058.	Lauzurica N	Neurosci Lett	2003
12567215	Modest familial aggregation of eating disorders in restrictive anorexia nervosa with adolescent onset in a Romanian sample	Eur Child Adolesc Psychiatry. 2003;12 Suppl 1:I47-53. doi: 10.1007/s00787-003-1107-7.	Grigoroiu-Serbanescu M	Eur Child Adolesc Psychiatry	2003
11803451	Variation in the ESR1 and ESR2 genes and genetic susceptibility to anorexia nervosa	Mol Psychiatry. 2002;7(1):86-9. doi: 10.1038/sj.mp.4000929.	Eastwood H	Mol Psychiatry	2002
11803450	Association between anorexia nervosa and the hsKCa3 gene: a family-based and case control study	Mol Psychiatry. 2002;7(1):82-5. doi: 10.1038/sj.mp.4000931.	Koronyo-Hamaoui M	Mol Psychiatry	2002
11799475	Evidence for a susceptibility gene for anorexia nervosa on chromosome 1	Am J Hum Genet. 2002 Mar;70(3):787-92. doi: 10.1086/339250. Epub 2002 Jan 17.	Grice DE	Am J Hum Genet	2002
11912184	Linkage analysis of anorexia nervosa incorporating behavioral covariates	Hum Mol Genet. 2002 Mar 15;11(6):689-96. doi: 10.1093/hmg/11.6.689.	Devlin B	Hum Mol Genet	2002
11950504	5-HT2A receptor gene polymorphism and eating disorders	Neurosci Lett. 2002 Apr 26;323(2):105-8. doi: 10.1016/s0304-3940(02)00088-5.	Ricca V	Neurosci Lett	2002
12231269	5-HT(2A) gene promoter polymorphism as a modifying rather than a vulnerability factor in anorexia nervosa	Eur Psychiatry. 2002 Jul;17(4):227-9. doi: 10.1016/s0924-9338(02)00657-0.	Kipman A	Eur Psychiatry	2002
12467193	Anorexia nervosa: a multifactorial disease of nutritional origin?	Int J Adolesc Med Health. 2002 Jul-Sep;14(3):185-91. doi: 10.1515/ijamh.2002.14.3.185.	Tannhauser PP	Int J Adolesc Med Health	2002
11920990	Personality, perfectionism, and attitudes toward eating in parents of individuals with eating disorders	Int J Eat Disord. 2002 Apr;31(3):290-9. doi: 10.1002/eat.10032.	Woodside DB	Int J Eat Disord	2002
11803452	The 5-HT(2A) -1438G/A polymorphism in anorexia nervosa: a combined analysis of 316 trios from six European centres	Mol Psychiatry. 2002;7(1):90-4. doi: 10.1038/sj.mp.4000938.	Gorwood P	Mol Psychiatry	2002
12140790	Anorexia nervosa (restrictive subtype) is associated with a polymorphism in the novel norepinephrine transporter gene promoter polymorphic region	Mol Psychiatry. 2002;7(6):652-7. doi: 10.1038/sj.mp.4001080.	Urwin RE	Mol Psychiatry	2002
12127386	Reversibility of growth stunting in early onset anorexia nervosa: a prospective study	J Adolesc Health. 2002 Aug;31(2):162-5. doi: 10.1016/s1054-139x(02)00342-7.	Lantzouni E	J Adolesc Health	2002
12007749	Association between a polymorphism of the 5-HT2C receptor and weight loss in teenage girls	Neuropsychopharmacology. 2002 Jun;26(6):789-93. doi: 10.1016/S0893-133X(01)00417-1.	Westberg L	Neuropsychopharmacology	2002
11352375	Genetic and environmental influences on anorexia nervosa syndromes in a population-based twin sample	Psychol Med. 2001 May;31(4):737-40. doi: 10.1017/s0033291701003725.	Klump KL	Psychol Med	2001
11326303	Association between an agouti-related protein gene polymorphism and anorexia nervosa	Mol Psychiatry. 2001 May;6(3):325-8. doi: 10.1038/sj.mp.4000854.	Vink T	Mol Psychiatry	2001
11317231	Association of anorexia nervosa with the high activity allele of the COMT gene: a family-based study in Israeli patients	Mol Psychiatry. 2001 Mar;6(2):243-5. doi: 10.1038/sj.mp.4000830.	Frisch A	Mol Psychiatry	2001
11262504	Males with anorexia nervosa: a controlled study of eating disorders in first-degree relatives	Int J Eat Disord. 2001 Apr;29(3):263-9. doi: 10.1002/eat.1017.	Strober M	Int J Eat Disord	2001
11702059	Analysis of tumor necrosis factor-alpha gene promoter polymorphisms in anorexia nervosa	Psychiatr Genet. 2001 Sep;11(3):161-4. doi: 10.1097/00041444-200109000-00009.	Ando T	Psychiatr Genet	2001
11232918	Individual-specific risk factors for anorexia nervosa: a pilot study using a discordant sister-pair design	Psychol Med. 2001 Feb;31(2):317-29. doi: 10.1017/s0033291701003129.	Karwautz A	Psychol Med	2001
11702058	5-HT2A promoter polymorphism is not associated with anorexia nervosa in Japanese patients	Psychiatr Genet. 2001 Sep;11(3):157-60. doi: 10.1097/00041444-200109000-00008.	Ando T	Psychiatr Genet	2001
11244478	Association of a functional 5-HT transporter gene polymorphism with anorexia nervosa and food intake	Mol Psychiatry. 2001 Jan;6(1):9-10. doi: 10.1038/sj.mp.4000824.	Fumeron F	Mol Psychiatry	2001
11526993	Association between 5HT2A receptor gene promoter region polymorphism and eating disorders in Japanese patients	Biol Psychiatry. 2001 Jul 15;50(2):123-8. doi: 10.1016/s0006-3223(00)01107-0.	Nishiguchi N	Biol Psychiatry	2001
11839126	The troubled self in women with severe eating disorders (anorexia nervosa and bulimia nervosa). A study using interviews, self-reports, and percept-genetic methods	Nord J Psychiatry. 2001;55(5):343-9. doi: 10.1080/080394801317080855.	Johnsson P	Nord J Psychiatry	2001
11352366	Deriving behavioural phenotypes in an international, multi-centre study of eating disorders	Psychol Med. 2001 May;31(4):635-45. doi: 10.1017/s0033291701003671.		Psychol Med	2001
11455514	The 12-lead electrocardiogram in anorexia nervosa: A report of 2 cases followed by a retrospective study	J Electrocardiol. 2001 Jul;34(3):233-42. doi: 10.1054/jelc.2001.25134.	Vanderdonckt O	J Electrocardiol	2001
11232922	A preliminary population-based twin study of self-reported eating disorder	Psychol Med. 2001 Feb;31(2):361-5. doi: 10.1017/s0033291701003087.	Kortegaard LS	Psychol Med	2001
11690602	Polymorphism of the serotonin 5-HT1B receptor gene (HTR1B) associated with minimum lifetime body mass index in women with bulimia nervosa	Biol Psychiatry. 2001 Oct 15;50(8):640-3. doi: 10.1016/s0006-3223(01)01201-x.	Levitan RD	Biol Psychiatry	2001
11282689	Morbidity risk for obsessive-compulsive spectrum disorders in first-degree relatives of patients with eating disorders	Am J Psychiatry. 2001 Apr;158(4):563-9. doi: 10.1176/appi.ajp.158.4.563.	Bellodi L	Am J Psychiatry	2001
11239910	Sexually dimorphic relationship of a 5-HT2A promoter polymorphism with obsessive-compulsive disorder	Biol Psychiatry. 2001 Feb 15;49(4):385-8. doi: 10.1016/s0006-3223(00)01040-4.	Enoch MA	Biol Psychiatry	2001
10698830	Anorexia nervosa and major depression: shared genetic and environmental risk factors	Am J Psychiatry. 2000 Mar;157(3):469-71. doi: 10.1176/appi.ajp.157.3.469.	Wade TD	Am J Psychiatry	2000
11058477	Perfectionism in anorexia nervosa: variation by clinical subtype, obsessionality, and pathological eating behavior	Am J Psychiatry. 2000 Nov;157(11):1799-805. doi: 10.1176/appi.ajp.157.11.1799.	Halmi KA	Am J Psychiatry	2000
10812038	A search for susceptibility loci for anorexia nervosa: methods and sample description	Biol Psychiatry. 2000 May 1;47(9):794-803. doi: 10.1016/s0006-3223(99)00240-1.	Kaye WH	Biol Psychiatry	2000
10686552	Analysis of the serotonin transporter gene linked polymorphism (5-HTTLPR) in anorexia nervosa	Am J Med Genet. 2000 Feb 7;96(1):53-5.	Sundaramurthy D	Am J Med Genet	2000
10818428	Osteopenic syndromes in the adolescent female	Ann N Y Acad Sci. 2000;900:403-8. doi: 10.1111/j.1749-6632.2000.tb06252.x.	Lyritis GP	Ann N Y Acad Sci	2000
11242606	Osteoporosis and low bone mass in premenopausal and perimenopausal women	Endocr Pract. 2000 Jul-Aug;6(4):296-304. doi: 10.4158/EP.6.4.296.	Moreira Kulak CA	Endocr Pract	2000
11026757	Anorexia nervosa in congenital adrenal hyperplasia: long-term follow-up of 4 cases	Exp Clin Endocrinol Diabetes. 2000;108(6):430-5. doi: 10.1055/s-2000-8139.	Brand M	Exp Clin Endocrinol Diabetes	2000
10938446	Reduced plasma leptin concentrations in bulimia nervosa	Psychoneuroendocrinology. 2000 Oct;25(7):649-58. doi: 10.1016/s0306-4530(00)00016-0.	Brewerton TD	Psychoneuroendocrinology	2000
10706992	Decreased platelet monoamine oxidase activity in female bulimia nervosa	Eur Neuropsychopharmacol. 2000 Mar;10(2):113-7. doi: 10.1016/s0924-977x(99)00061-9.	Carrasco JL	Eur Neuropsychopharmacol	2000
10898919	Complex segregation analysis of obsessive-compulsive disorder in 141 families of eating disorder probands, with and without obsessive-compulsive disorder	Am J Med Genet. 2000 Jun 12;96(3):384-91. doi: 10.1002/1096-8628(20000612)96:3<384::aid-ajmg28>3.0.co;2-p.	Cavallini MC	Am J Med Genet	2000
10624828	5-HT2A receptor gene polymorphisms in anorexia nervosa and bulimia nervosa	Neurosci Lett. 1999 Dec 24;277(2):134-6. doi: 10.1016/s0304-3940(99)00859-9.	Nacmias B	Neurosci Lett	1999
10551340	Hypoleptinaemia in patients with anorexia nervosa and in elite gymnasts with anorexia athletica	Int J Sports Med. 1999 Oct;20(7):451-6. doi: 10.1055/s-1999-8834.	Matejek N	Int J Sports Med	1999
10094013	5-HT2A gene promoter polymorphism and anorexia nervosa	Lancet. 1999 Mar 13;353(9156):929. doi: 10.1016/S0140-6736(05)75039-X.	Ziegler A	Lancet	1999
10454111	No evidence for an involvement of alleles of polymorphisms in the serotonin1Dbeta and 7 receptor genes in obesity, underweight or anorexia nervosa	Int J Obes Relat Metab Disord. 1999 Jul;23(7):760-3. doi: 10.1038/sj.ijo.0800926.	Hinney A	Int J Obes Relat Metab Disord	1999
10088048	No coding variant of the tryptophan hydroxylase gene detected in seasonal affective disorder, obsessive-compulsive disorder, anorexia nervosa, and alcoholism	Biol Psychiatry. 1999 Mar 1;45(5):615-9. doi: 10.1016/s0006-3223(98)00122-x.	Han L	Biol Psychiatry	1999
10512213	The relationship between eating disorders and personality in physically active women	Scand J Med Sci Sports. 1999 Oct;9(5):304-12. doi: 10.1111/j.1600-0838.1999.tb00251.x.	Augestad LB	Scand J Med Sci Sports	1999
10089012	Association between a marker in the UCP-2/UCP-3 gene cluster and genetic susceptibility to anorexia nervosa	Mol Psychiatry. 1999 Jan;4(1):68-70. doi: 10.1038/sj.mp.4000477.	Campbell DA	Mol Psychiatry	1999
10412811	A case of anorexia nervosa with hyperbilirubinaemia in a patient homozygous for a mutation in the bilirubin UDP-glucuronosyltransferase gene	Eur J Pediatr. 1999 Jul;158(7):547-9. doi: 10.1007/s004310051143.	Maruo Y	Eur J Pediatr	1999
10523809	Further lack of association between the 5-HT2A gene promoter polymorphism and susceptibility to eating disorders and a meta-analysis pertaining to anorexia nervosa	Mol Psychiatry. 1999 Sep;4(5):410-2. doi: 10.1038/sj.mp.4000561.	Ziegler A	Mol Psychiatry	1999
10581473	No evidence for involvement of polymorphisms of the dopamine D4 receptor gene in anorexia nervosa, underweight, and obesity	Am J Med Genet. 1999 Dec 15;88(6):594-7.	Hinney A	Am J Med Genet	1999
10550776	Twin studies and the etiology of eating disorders	Int J Eat Disord. 1999 Dec;26(4):349-58. doi: 10.1002/(sici)1098-108x(199912)26:4<349::aid-eat1>3.0.co;2-b.	Fairburn CG	Int J Eat Disord	1999
10199800	Several mutations in the melanocortin-4 receptor gene including a nonsense and a frameshift mutation associated with dominantly inherited obesity in humans	J Clin Endocrinol Metab. 1999 Apr;84(4):1483-6. doi: 10.1210/jcem.84.4.5728.	Hinney A	J Clin Endocrinol Metab	1999
9442347	Lack of association between anorexia nervosa and D3 dopamine receptor gene	Biol Psychiatry. 1998 Jan 1;43(1):76-8. doi: 10.1016/s0006-3223(97)00199-6.	Bruins-Slot L	Biol Psychiatry	1998
9777277	Specificity of eating disorders diagnoses in families of probands with anorexia nervosa and bulimia nervosa	Compr Psychiatry. 1998 Sep-Oct;39(5):261-4. doi: 10.1016/s0010-440x(98)90033-5.	Woodside DB	Compr Psychiatry	1998
9857981	No evidence for involvement of the leptin gene in anorexia nervosa, bulimia nervosa, underweight or early onset extreme obesity: identification of two novel mutations in the coding sequence and a novel polymorphism in the leptin gene linked upstream region	Mol Psychiatry. 1998 Nov;3(6):539-43. doi: 10.1038/sj.mp.4000394.	Hinney A	Mol Psychiatry	1998
9578509	Hypoleptinemia in patients with anorexia nervosa: loss of circadian rhythm and unresponsiveness to short-term refeeding	Eur J Endocrinol. 1998 Apr;138(4):415-20. doi: 10.1530/eje.0.1380415.	Balligand JL	Eur J Endocrinol	1998
9768693	Systematic mutation screening of the pro-opiomelanocortin gene: identification of several genetic variants including three different insertions, one nonsense and two missense point mutations in probands of different weight extremes	J Clin Endocrinol Metab. 1998 Oct;83(10):3737-41. doi: 10.1210/jcem.83.10.5298.	Hinney A	J Clin Endocrinol Metab	1998
9851804	Systematic mutation screening of the estrogen receptor beta gene in probands of different weight extremes: identification of several genetic variants	J Clin Endocrinol Metab. 1998 Dec;83(12):4524-7. doi: 10.1210/jcem.83.12.5471.	Rosenkranz K	J Clin Endocrinol Metab	1998
9601682	5-HT2A receptor gene promoter polymorphism--1438G/A and mood disorders	Neuroreport. 1998 Apr 20;9(6):1139-41. doi: 10.1097/00001756-199804200-00033.	Ohara K	Neuroreport	1998
9504324	Screening for mutations in the neuropeptide Y Y5 receptor gene in cohorts belonging to different weight extremes	Int J Obes Relat Metab Disord. 1998 Feb;22(2):157-63. doi: 10.1038/sj.ijo.0800550.	Rosenkranz K	Int J Obes Relat Metab Disord	1998
9482450	Lack of association between 5-HT2A gene promoter polymorphism and susceptibility to anorexia nervosa	Lancet. 1998 Feb 14;351(9101):499. doi: 10.1016/S0140-6736(05)78688-8.	Campbell DA	Lancet	1998
9156037	Serum leptin concentrations in patients with anorexia nervosa, bulimia nervosa and non-specific eating disorders correlate with the body mass index but are independent of the respective disease	Clin Endocrinol (Oxf). 1997 Mar;46(3):289-93. doi: 10.1046/j.1365-2265.1997.1260938.x.	Ferron F	Clin Endocrinol (Oxf)	1997
9395256	Serotonin transporter gene-linked polymorphic region: allele distributions in relationship to body weight and in anorexia nervosa	Life Sci. 1997;61(21):PL 295-303. doi: 10.1016/s0024-3205(97)00888-6.	Hinney A	Life Sci	1997
9357428	5-HT2A receptor gene polymorphisms, anorexia nervosa, and obesity	Lancet. 1997 Nov 1;350(9087):1324-5. doi: 10.1016/S0140-6736(05)62485-3.	Hinney A	Lancet	1997
9169091	Serum immunoreactive leptin concentrations in patients with anorexia nervosa before and after partial weight recovery	Biochem Mol Med. 1997 Apr;60(2):116-20. doi: 10.1006/bmme.1996.2564.	Casanueva FF	Biochem Mol Med	1997
9259661	Association between 5-HT2A gene promoter polymorphism and anorexia nervosa	Lancet. 1997 Aug 9;350(9075):412. doi: 10.1016/S0140-6736(05)64135-9.	Collier DA	Lancet	1997
9080262	Beta 3-adrenergic-receptor allele distributions in children, adolescents and young adults with obesity, underweight or anorexia nervosa	Int J Obes Relat Metab Disord. 1997 Mar;21(3):224-30. doi: 10.1038/sj.ijo.0800391.	Hinney A	Int J Obes Relat Metab Disord	1997
10464662	Fine mapping of the human 5-HTR2a gene to chromosome 13q14 and identification of two highly polymorphic linked markers suitable for association studies in psychiatric disorders	Genet Test. 1997-1998;1(4):297-9. doi: 10.1089/gte.1997.1.297.	Campbell DA	Genet Test	1997
9356888	Food cravings in women with a history of anorexia nervosa	Int J Eat Disord. 1997 Dec;22(4):403-9. doi: 10.1002/(sici)1098-108x(199712)22:4<403::aid-eat5>3.0.co;2-q.	Gendall KA	Int J Eat Disord	1997
8828196	Measurement of nonclinical personality characteristics of women with anorexia nervosa or bulimia nervosa	J Pers Assess. 1996 Oct;67(2):414-21. doi: 10.1207/s15327752jpa6702_14.	Pryor T	J Pers Assess	1996
8923829	Serum leptin levels in women with anorexia nervosa	J Clin Endocrinol Metab. 1996 Nov;81(11):3861-3. doi: 10.1210/jcem.81.11.8923829.	Grinspoon S	J Clin Endocrinol Metab	1996
7814009	Anorexia nervosa viewed as an extreme weight condition: genetic implications	Hum Genet. 1995 Jan;95(1):1-11. doi: 10.1007/BF00225065.	Hebebrand J	Hum Genet	1995
7951657	Calcium needs of adolescents	Curr Opin Pediatr. 1994 Aug;6(4):379-82. doi: 10.1097/00008480-199408000-00004.	Key JD	Curr Opin Pediatr	1994
8091327	Psychosocial functioning of young adults with cystic fibrosis and their families	Thorax. 1994 Aug;49(8):798-802. doi: 10.1136/thx.49.8.798.	Blair C	Thorax	1994
8044195	Concentrations of adipsin in blood and rates of adipsin secretion by adipose tissue in humans with normal, elevated and diminished adipose tissue mass	Int J Obes Relat Metab Disord. 1994 Apr;18(4):213-8.	Napolitano A	Int J Obes Relat Metab Disord	1994
8332659	Genetic influences on eating attitudes in a normal female twin population	Psychol Med. 1993 May;23(2):425-36. doi: 10.1017/s003329170002852x.	Rutherford J	Psychol Med	1993
1597149	Development of Cushing's syndrome in corticotropin-releasing factor transgenic mice	Endocrinology. 1992 Jun;130(6):3378-86. doi: 10.1210/endo.130.6.1597149.	Stenzel-Poore MP	Endocrinology	1992
1547737	Effects of glucocorticoid on corticotropin-releasing hormone gene regulation by second messenger pathways in NPLC and AtT-20 cells	Endocrinology. 1992 Apr;130(4):2237-44. doi: 10.1210/endo.130.4.1547737.	Rosen LB	Endocrinology	1992
1842216	The genetic epidemiology of bulimia nervosa	Am J Psychiatry. 1991 Dec;148(12):1627-37. doi: 10.1176/ajp.148.12.1627.	Kendler KS	Am J Psychiatry	1991
2291425	Anorexia nervosa. Treatment and triggering factors	Acta Psychiatr Scand Suppl. 1990;361:44-9.	Nygaard JA	Acta Psychiatr Scand Suppl	1990
2346582	Osteoporosis with pathologic hip fractures in major depression	J Geriatr Psychiatry Neurol. 1990 Jan-Mar;3(1):10-2. doi: 10.1177/089198879000300103.	Van Vort WB	J Geriatr Psychiatry Neurol	1990
2751943	Adoption and identity: a case of anorexia nervosa	Br J Med Psychol. 1989 Jun;62 ( Pt 2):143-52. doi: 10.1111/j.2044-8341.1989.tb02821.x.	Fry R	Br J Med Psychol	1989
3221331	Anorexia nervosa: evidence for a genetic basis	J Psychosom Res. 1988;32(6):561-71. doi: 10.1016/0022-3999(88)90004-9.	Holland AJ	J Psychosom Res	1988
3763794	Anorexia nervosa in monozygotic twins	Psychother Psychosom. 1986;45(1):46-50. doi: 10.1159/000287926.	Suematsu H	Psychother Psychosom	1986
6496786	Clinical findings in patients with anorexia nervosa and affective illness in their relatives	Am J Psychiatry. 1984 Nov;141(11):1419-22. doi: 10.1176/ajp.141.11.1419.	Gershon ES	Am J Psychiatry	1984
7196595	Anorexia nervosa in twins	Psychother Psychosom. 1981;35(1):55-63. doi: 10.1159/000287478.	Vandereycken W	Psychother Psychosom	1981
7306620	Neurochemical abnormalities in anorexia nervosa: similarities to affective disorders	Biol Psychiatry. 1981 Oct;16(10):991-5.	Gwirtsman HE	Biol Psychiatry	1981
7365767	Concurrence of anorexia nervosa and yellow mutant albinism	J Med Genet. 1980 Feb;17(1):68-71. doi: 10.1136/jmg.17.1.68.	Kelly JT	J Med Genet	1980
550176	Anorexia nervosa--two cases in discordant MZ twins	Psychother Psychosom. 1979;32(1-4):223-8. doi: 10.1159/000287391.	Askevold F	Psychother Psychosom	1979
650200	An investigation of weights in the parents of anorexia nervosa patients	J Nerv Ment Dis. 1978 May;166(5):358-61. doi: 10.1097/00005053-197805000-00007.	Halmi KA	J Nerv Ment Dis	1978
21193270	Genetic moderators and psychiatric mediators of the link between sexual abuse and alcohol dependence	Drug Alcohol Depend. 2011 Jun 1;115(3):183-9. doi: 10.1016/j.drugalcdep.2010.10.024. Epub 2010 Dec 28.	Copeland WE	Drug Alcohol Depend	2011
21618670	Generalized anxiety disorder and anorexia nervosa: evidence of shared genetic variation	Depress Anxiety. 2011 Aug;28(8):728-33. doi: 10.1002/da.20834. Epub 2011 May 26.	Dellava JE	Depress Anxiety	2011
21193995	Perinatal complications in unaffected sisters of anorexia nervosa patients: testing a covariation model between genetic and environmental factors	Eur Arch Psychiatry Clin Neurosci. 2011 Sep;261(6):391-6. doi: 10.1007/s00406-010-0181-3. Epub 2010 Dec 31.	Favaro A	Eur Arch Psychiatry Clin Neurosci	2011
20506567	Functional polymorphism in the GPR55 gene is associated with anorexia nervosa	Synapse. 2011 Feb;65(2):103-8. doi: 10.1002/syn.20821.	Ishiguro H	Synapse	2011
21881559	Mirror extreme BMI phenotypes associated with gene dosage at the chromosome 16p11.2 locus	Nature. 2011 Aug 31;478(7367):97-102. doi: 10.1038/nature10406.	Jacquemont S	Nature	2011
21438147	Absence of association between specific common variants of the obesity-related FTO gene and psychological and behavioral eating disorder phenotypes	Am J Med Genet B Neuropsychiatr Genet. 2011 Jun;156B(4):454-61. doi: 10.1002/ajmg.b.31182. Epub 2011 Mar 22.	Jonassaint CR	Am J Med Genet B Neuropsychiatr Genet	2011
21135854	Gene-environment interaction in anorexia nervosa: relevance of non-shared environment and the serotonin transporter gene	Mol Psychiatry. 2011 Jun;16(6):590-2. doi: 10.1038/mp.2010.125. Epub 2010 Dec 7.	Karwautz AF	Mol Psychiatry	2011
21047193	No association of the neuropeptide Y (Leu7Pro) and ghrelin gene (Arg51Gln, Leu72Met, Gln90Leu) single nucleotide polymorphisms with eating disorders	Nord J Psychiatry. 2011 Jun;65(3):203-7. doi: 10.3109/08039488.2010.525258. Epub 2010 Nov 3.	Kindler J	Nord J Psychiatry	2011
21035823	Genetic variation of the ghrelin activator gene ghrelin O-acyltransferase (GOAT) is associated with anorexia nervosa	J Psychiatr Res. 2011 May;45(5):706-11. doi: 10.1016/j.jpsychires.2010.10.001. Epub 2010 Oct 29.	Müller TD	J Psychiatr Res	2011
21780254	Association of candidate genes with phenotypic traits relevant to anorexia nervosa	Eur Eat Disord Rev. 2011 Nov-Dec;19(6):487-93. doi: 10.1002/erv.1138. Epub 2011 Jul 21.	Root TL	Eur Eat Disord Rev	2011
20946355	Association study in eating disorders: TPH2 associates with anorexia nervosa and self-induced vomiting	Genes Brain Behav. 2011 Mar;10(2):236-43. doi: 10.1111/j.1601-183X.2010.00660.x. Epub 2010 Nov 22.	Slof-Op 't Landt MC	Genes Brain Behav	2011
21079607	A genome-wide association study on common SNPs and rare CNVs in anorexia nervosa	Mol Psychiatry. 2011 Sep;16(9):949-59. doi: 10.1038/mp.2010.107. Epub 2010 Nov 16.	Wang K	Mol Psychiatry	2011
20421852	A ghrelin gene variant may predict crossover rate from restricting-type anorexia nervosa to other phenotypes of eating disorders: a retrospective survival analysis	Psychiatr Genet. 2010 Aug;20(4):153-9. doi: 10.1097/YPG.0b013e32833a1f0e.	Ando T	Psychiatr Genet	2010
20585803	Mitochondrial neurogastrointestinal encephalomyopathy (MNGIE): case report with a new mutation	Eur J Pediatr. 2010 Nov;169(11):1375-8. doi: 10.1007/s00431-010-1237-0. Epub 2010 Jun 29.	Bariş Z	Eur J Pediatr	2010
19746409	Are recently identified genetic variants regulating BMI in the general population associated with anorexia nervosa?	Am J Med Genet B Neuropsychiatr Genet. 2010 Mar 5;153B(2):695-699. doi: 10.1002/ajmg.b.31026.	Brandys MK	Am J Med Genet B Neuropsychiatr Genet	2010
19828139	Understanding the relation between anorexia nervosa and bulimia nervosa in a Swedish national twin sample	Biol Psychiatry. 2010 Jan 1;67(1):71-7. doi: 10.1016/j.biopsych.2009.08.010.	Bulik CM	Biol Psychiatry	2010
20440229	Glucocorticoid receptor gene polymorphisms in Italian patients with eating disorders and obesity	Psychiatr Genet. 2010 Dec;20(6):282-8. doi: 10.1097/YPG.0b013e32833a2142.	Cellini E	Psychiatr Genet	2010
20176366	Promoter specific DNA methylation and gene expression of POMC in acutely underweight and recovered patients with anorexia nervosa	J Psychiatr Res. 2010 Oct;44(13):827-33. doi: 10.1016/j.jpsychires.2010.01.011. Epub 2010 Feb 21.	Ehrlich S	J Psychiatr Res	2010
19728374	Epigenetic dysregulation of dopaminergic genes in eating disorders	Int J Eat Disord. 2010 Nov 1;43(7):577-83. doi: 10.1002/eat.20745.	Frieling H	Int J Eat Disord	2010
20868204	Comment on "adiponectin and resistin gene polymorphisms in patients with anorexia nervosa and obesity and its influence on metabolic phenotype"	Physiol Res. 2010;59(4):629-31; author reply 631-2.	Hlavna M	Physiol Res	2010
20545463	Evidence of complex involvement of serotonergic genes with restrictive and binge purge subtypes of anorexia nervosa	World J Biol Psychiatry. 2010 Sep;11(6):824-33. doi: 10.3109/15622975.2010.484550.	Kiezebrink K	World J Biol Psychiatry	2010
20649716	Acrodermatitis enteropathica with anorexia nervosa	J Dermatol. 2010 Aug;37(8):726-9. doi: 10.1111/j.1346-8138.2010.00835.x.	Kim ST	J Dermatol	2010
19708070	Association between serotonin transporter gene polymorphism and eating disorders: a meta-analytic study	Int J Eat Disord. 2010 Sep;43(6):498-504. doi: 10.1002/eat.20732.	Lee Y	Int J Eat Disord	2010
20336060	A season-of-birth/DRD4 interaction predicts maximal body mass index in women with bulimia nervosa	Neuropsychopharmacology. 2010 Jul;35(8):1729-33. doi: 10.1038/npp.2010.38. Epub 2010 Mar 24.	Levitan RD	Neuropsychopharmacology	2010
19852950	The association of catechol-O-methyltransferase genotype with the phenotype of women with eating disorders	Brain Res. 2010 Jan 11;1307:142-8. doi: 10.1016/j.brainres.2009.10.035. Epub 2009 Oct 21.	Mikołajczyk E	Brain Res	2010
18574484	The complex global pattern of genetic variation and linkage disequilibrium at catechol-O-methyltransferase	Mol Psychiatry. 2010 Feb;15(2):216-25. doi: 10.1038/mp.2008.64. Epub 2008 Jun 24.	Mukherjee N	Mol Psychiatry	2010
20176449	Autism and anorexia nervosa: Two facets of the same disease?	Med Hypotheses. 2010 Jul;75(1):79-81. doi: 10.1016/j.mehy.2010.01.039. Epub 2010 Feb 21.	Odent M	Med Hypotheses	2010
19665851	Attention deficit hyperactivity disorder (ADHD) and obesity: two facets of the same disease?	Med Hypotheses. 2010 Jan;74(1):139-41. doi: 10.1016/j.mehy.2009.07.020. Epub 2009 Aug 8.	Odent M	Med Hypotheses	2010
19260036	Sexual functioning in women with eating disorders	Int J Eat Disord. 2010 Mar;43(2):123-9. doi: 10.1002/eat.20671.	Pinheiro AP	Int J Eat Disord	2010
20468064	Association study of 182 candidate genes in anorexia nervosa	Am J Med Genet B Neuropsychiatr Genet. 2010 Jul;153B(5):1070-80. doi: 10.1002/ajmg.b.31082.	Pinheiro AP	Am J Med Genet B Neuropsychiatr Genet	2010
19260043	Substance use disorders in women with anorexia nervosa	Int J Eat Disord. 2010 Jan;43(1):14-21. doi: 10.1002/eat.20670.	Root TL	Int J Eat Disord	2010
20375995	Estrogen receptor 1 gene (ESR1) is associated with restrictive anorexia nervosa	Neuropsychopharmacology. 2010 Jul;35(8):1818-25. doi: 10.1038/npp.2010.49. Epub 2010 Apr 7.	Versini A	Neuropsychopharmacology	2010
20628265	Preproenkephalin expression in peripheral blood mononuclear cells of acutely underweight and recovered patients with anorexia nervosa	Neuropsychobiology. 2010 Aug;62(3):151-7. doi: 10.1159/000318571. Epub 2010 Jul 14.	Weiss D	Neuropsychobiology	2010
21079607	A genome-wide association study on common SNPs and rare CNVs in anorexia nervosa		Wang, K.; Zhang, H.; Bloss, C. S.; Duvvuri, V.; Kaye, W.; Schork, N. J.; Berrettini, W.; Hakonarson, H.	MOLECULAR PSYCHIATRY	2011

## Sheet: WoS
Authors	Column1	Article Title	Source Title	Publication Year	Abstract	Pubmed Id	Rem
Abdallah, Basem M.	No	Marrow adipocytes inhibit the differentiation of mesenchymal stem cells into osteoblasts via suppressing BMP-signaling	JOURNAL OF BIOMEDICAL SCIENCE	2017	Background: Reduced bone formation is associated with increased bone marrow fat in many bone-loss related diseases including aging, post-menopause, and anorexia nervosa. Several lines of evidence suggested the regulation of osteogenesis and adipogenesis of the bone marrow-derived mesenchymal (skeletal) stem cells (BMSCs) by paracrine mediators. This study aimed to investigate the impact of adipoc…	28173811	Not Anorexia Nervosa
Acres, Meghan J.; Heath, Joseph J.; Morris, James A.	Yes	Anorexia nervosa, autoimmunity and the hygiene hypothesis	MEDICAL HYPOTHESES	2012	The hypothesis proposed is that anorexia nervosa (AN) is an autoimmune disease caused by delayed exposure to common micro-organisms in which auto-antibodies to regulatory peptides and hypothalamic neurons, which cross react with microbial antigens, disturb appetite and lead to decreased intake of food. IgG, IgA and IgM auto-antibodies to a range of regulatory peptides concerned with appetite and …	22465467
Adams, Danielle M; Reay, William R; Cairns, Murray J	Yes	Multiomic prioritisation of risk genes for anorexia nervosa.	Psychological medicine	2023	BACKGROUND: Anorexia nervosa (AN) is a psychiatric disorder associated with marked morbidity. Whilst AN genetic studies could identify novel treatment targets, integration of functional genomics data, including transcriptomics and proteomics, would assist to disentangle correlated signals and reveal causally associated genes.METHODS: We used models of genetically imputed expression and splicing f…	36803885
Algars, Monica; Huang, Lu; Von Holle, Ann F.; Peat, Christine M.; Thornton, Laura M.; Lichtenstein, Paul; Bulik, Cynthia M.	Done	Binge eating and menstrual dysfunction	JOURNAL OF PSYCHOSOMATIC RESEARCH	2014	Objective: The relation between eating disorders and menstrual function has been widely studied, but it is unknown whether the behavior of binge eating itself is related to menstrual dysfunction.Methods: The 11,503 women included in this study were from the Swedish Twin study of Adults: Genes and Environment. The associations between menstrual dysfunction and binge eating were analyzed using logi…	24360136
Ando, Tetsuya	Yes	Ghrelin Gene Variants and Eating Disorders	ANOREXIA	2013	Genetic factors have been implicated in playing a significant role in susceptibility to eating disorders such as anorexia nervosa (AN) and bulimia nervosa (BN). Genetic variants of ghrelin, an endogenous acylated peptide that stimulates growth hormone secretion, enhances appetite, and increases body weight, have been investigated in association with eating disorders, as changes in the ghrelin/gro…	23601422
Ando, Tetsuya; Ishikawa, Toshio; Hotta, Mari; Naruo, Tetsuro; Okabe, Kenjiro; Nakahara, Toshihiro; Takii, Masato; Kawai, Keisuke; Mera, Takashi; Nakamoto, Chiemi; Takei, Michiko; Yamaguchi, Chikara; Nagata, Toshihiko; Okamoto, Yuri; Ookuma, Kazuyoshi; Koide, Masanori; Yamanaka, Takao; Murata, Shiho; Tamura, Naho; Kiriike, Nobuo; Ichimaru, Yuhei; Komaki, Gen	Yes	No association of brain-derived neurotrophic factor Val66Met polymorphism with anorexia nervosa in Japanese	AMERICAN JOURNAL OF MEDICAL GENETICS PART B-NEUROPSYCHIATRIC GENETICS	2012	The Met66 allele of the Val66Met polymorphism in the brain-derived neurotrophic factor (BDNF) gene has been reported to be associated with anorexia nervosa (AN), and also lower minimum body mass index (BMI) and higher harm avoidance in AN. We genotyped the Val66Met polymorphism (rs6265) in 689 AN cases and 573 control subjects. There were no significant differences in the genotype or allele frequ…	22127997
Ando, Tetsuya; Tamura, Naho; Mera, Takashi; Morita, Chihiro; Takei, Michiko; Nakamoto, Chiemi; Koide, Masanori; Hotta, Mari; Naruo, Tetsuro; Kawai, Keisuke; Nakahara, Toshihiro; Yamaguchi, Chikara; Nagata, Toshihiko; Ookuma, Kazuyoshi; Okamoto, Yuri; Yamanaka, Takao; Kiriike, Nobuo; Ichimaru, Yuhei; Ishikawa, Toshio; Komaki, Gen	Yes-N	Association of the c. 385C>A (p. Pro129Thr) polymorphism of the fatty acid amide hydrolase gene with anorexia nervosa in the Japanese population	MOLECULAR GENETICS & GENOMIC MEDICINE	2014	The functional c. 385C>A single-nucleotide polymorphism (SNP) in the fatty acid amide hydrolase (FAAH) gene, one of the major degrading enzymes of endocannabinoids, is reportedly associated with anorexia nervosa (AN). We genotyped the c. 385C>A SNP (rs324420) in 762 lifetime AN and 605 control participants in Japan. There were significant differences in the genotype and allele frequencies of c. 3…	25077173
Angermeyer, Matthias C.; Mnich, Eva; Daubmann, Anne; Herich, Lena; Wegscheider, Karl; Kofahl, Christopher; Knesebeck, Olaf von Dem	Yes	Biogenetic explanations and public acceptance of people with eating disorders	SOCIAL PSYCHIATRY AND PSYCHIATRIC EPIDEMIOLOGY	2013	It has been assumed that biogenetic causal models may improve public attitudes toward people with mental illnesses. The present study examines whether biogenetic attributions are positively associated with acceptance of people suffering from these disorders.Population surveys were conducted in two large German cities. Respondents were presented with a vignette depicting a young female suffering f…	23296547
Arvaniti, Aikaterini; Samakouri, Maria; Keskeridou, Flora; Veletza, Stavroula	Yes	Concurrence of Anorexia Nervosa and Noonan Syndrome	EUROPEAN EATING DISORDERS REVIEW	2014	Noonan syndrome (NS) is a genetic disease inherited in an autosomal dominant mode; it presents significant genetic heterogeneity and varying penetrance. Mutations have been identified in several genes, and they account for 75% of all known cases. The majority of reported mutations are localized on PTPN11 gene, which encodes the non-receptor type protein tyrosine phosphatase SHP-2. Diagnosis, howe…	24089313
Augoulea, Areti; Armeni, Eleni; Deligeoroglou, Evangelia; Paschou, Stavroula A.; Papadimitriou, Georgios; Stergioti, Evgenia; Karountzos, Vassilios; Tsitsika, Artemis; Panoulis, Konstantinos; Economou, Emmanuel; Lambrinoudaki, Irene	Yes	MTHFR Polymorphisms in Girls with Anorexia Nervosa: Implications on Body Weight	ENDOCRINE RESEARCH	2021	The development of atypical vs typical anorexia nervosa (AN) might be explained by the genetic background. We assessed the link between the subtypes of AN and the genetic polymorphisms of the thrombotic panel and the methyltetrahydrofolate reductase (MTHFR) gene. This cross-sectional pilot study recruited 48 girls with AN and 10 age-matched control girls with normal menstruation. We recorded anth…	33508999
Avraham, Yosefa; Van Heukelom, Bob; Zolotarev, Olga; Magen, Iddo; Vorobiev, Lia; Zwas, Donna R.	Yes	Insulin normalized brain metabolic status on a Model of Anorexia Nervosa in Mice	PHYSIOLOGY & BEHAVIOR	2022	Introduction: : Anorexia nervosa is a psycho-socio-biological disease, characterized by self-starvation and distorted perception of body weight. Patients often over-exercise. Insulin is an anabolic hormone that increases food intake and restores body fat and is present in low levels in anorexia nervosa patients: thus may have therapeutic potential in treating anorexia nervosa.Aims: : to explore w…	35182554
Awofala, Awoyemi Abayomi; Ogundele, Olusegun Emmanuel; Adekoya, Khalid Olajide; Osundina, Samuel Adesayo	Yes-N	Adiponectin and human eating behaviour: a Mendelian randomization study	EGYPTIAN JOURNAL OF MEDICAL HUMAN GENETICS	2019	Background Adiponectin plays key roles in regulating appetite and food intake. Altered circulating adiponectin levels have been observed in human eating disorders such as anorexia nervosa, bulimia nervosa or binge eating. In addition, an association between circulating adiponectin levels and human eating behaviour (EB) has been reported. Interestingly, a disturbance in eating behaviour is the def…
Azmi, Muhammad Bilal; Naeem, Unaiza; Saleem, Arisha; Jawed, Areesha; Usman, Haroon; Qureshi, Shamim Akhtar; Azim, M. Kamran	Yes	In silico identification of the rare-coding pathogenic mutations and structural modeling of human NNAT gene associated with anorexia nervosa	EATING AND WEIGHT DISORDERS-STUDIES ON ANOREXIA BULIMIA AND OBESITY	2022	Purpose Increased susceptibility towards anorexia nervosa (AN) was reported with reduced levels of neuronatin (NNAT) gene. We sought to investigate the most pathogenic rare-coding missense mutations, non-synonymous single-nucleotide polymorphisms (nsSNPs) of NNAT and their potential damaging impact on protein function through transcript level sequence and structure based in silico approaches. Met…	35655118
Baeza-Velasco, Carolina; Seneque, Maude; Courtet, Philippe; Olie, Emilie; Chatenet, Charles; Espinoza, Paola; Dorard, Geraldine; Guillaume, Sebastien	Yes-D	Joint Hypermobility and Clinical Correlates in a Group of Patients With Eating Disorders	FRONTIERS IN PSYCHIATRY	2022	Background: The ability to move joints beyond the normal range of motion is called Joint Hypermobility (JHM). JHM has been associated with a plethora of physical problems and is a frequent sign of hereditary disorders of connective tissue. Neuropsychiatric conditions such as eating disorders (ED) have also been related to JHM. However, little is known about the clinical profile of people with ED …	35095619
Bahnsen, Klaas; Bernardoni, Fabio; King, Joseph A; Geisler, Daniel; Weidner, Kerstin; Roessner, Veit; Patel, Yash; Paus, Tomas; Ehrlich, Stefan	Yes	Dynamic Structural Brain Changes in Anorexia Nervosa: A Replication Study, Mega-analysis, and Virtual Histology Approach.	Journal of the American Academy of Child and Adolescent Psychiatry	2022	OBJECTIVE: Several, but not all, previous studies of brain structure in anorexia nervosa (AN) have reported reductions in gray matter volume and cortical thickness (CT) in acutely underweight patients, which seem to reverse upon weight gain. The biological mechanisms underlying these dynamic alterations remain unclear.METHOD: In this structural magnetic resonance imaging study, we first replicate…	35390458
Batury, Victoria-Luise; Walton, Esther; Tam, Friederike; Wronski, Marie-Louis; Buchholz, Vanessa; Frieling, Helge; Ehrlich, Stefan	Yes	DNA methylation of ghrelin and leptin receptors in underweight and recovered patients with anorexia nervosa	JOURNAL OF PSYCHIATRIC RESEARCH	2020	Epigenetic mechanisms, which modulate gene expression, are becoming increasingly important in the research on anorexia nervosa (AN). Patients with AN have difficulties with the perception of hunger even though hormones like high ghrelin and low leptin signal the need for energy intake. Given the prominent role of the growth hormone secretagogue receptor (GHS-R1a) and the leptin receptor (LEPR) in…	33091847
Beeler, Jeff A.; Mourra, Devry; Zanca, Roseanna M.; Kalmbach, Abigail; Gellman, Celia; Klein, Benjamin Y.; Ravenelle, Rebecca; Serrano, Peter; Moore, Holly; Rayport, Stephen; Mingote, Susana; Burghardt, Nesha S.	No	Vulnerable and Resilient Phenotypes in a Mouse Model of Anorexia Nervosa	BIOLOGICAL PSYCHIATRY	2021	BACKGROUND: Increased physical activity is a common feature of anorexia nervosa (AN). Although high activity levels are associated with greater risk of developing AN, particularly when combined with dieting, most individuals who diet and exercise maintain a healthy body weight. It is unclear why some individuals develop AN while most do not. A rodent model of resilience and vulnerability to AN wo…	32950210	Animal model
Beitscher-Campbell, Harriet; Blum, Kenneth; Febo, Marcelo; Madigan, Margaret A.; Giordano, John; Badgaiyan, Rajendra D.; Braverman, Eric R.; Dushaj, Kristina; Li, Mona; Gold, Mark S.		Pilot clinical observations between food and drug seeking derived from fifty cases attending an eating disorder clinic	JOURNAL OF BEHAVIORAL ADDICTIONS	2016	Background: The reward deficiency syndrome hypothesis posits that genes are responsible for reward dependence and related behaviors. There is evidence that both bulimia and anorexia nervosa, especially in women, have been linked to a lifetime history of substance use disorder (SUD). There are difficulties in accepting food as an addiction similar to drugs; however, increasingly neuroimaging studi…	27502054
Bernardoni, Fabio; King, Joseph A.; Geisler, Daniel; Birkenstock, Julian; Tam, Friederike, I; Weidner, Kerstin; Roessner, Veit; White, Tonya; Ehrlich, Stefan		Nutritional Status Affects Cortical Folding: Lessons Learned From Anorexia Nervosa	BIOLOGICAL PSYCHIATRY	2018	BACKGROUND: Cortical folding is thought to remain relatively invariant after birth. Therefore, differences seen in psychiatric disorders have been proposed as early biomarkers or used as intermediate phenotypes in imaging genetics studies. Anorexia nervosa (AN) is associated with drastic and rapid structural brain alterations and thus may be an ideal model disorder to study environmental influenc…	29910027
Bienvenu, Thierry; Lebrun, Nicolas; Clarke, Julia; Duriez, Philibert; Gorwood, Philip; Ramoz, Nicolas		De novo deleterious variants that may alter the dopaminergic reward pathway are associated with anorexia nervosa	EATING AND WEIGHT DISORDERS-STUDIES ON ANOREXIA BULIMIA AND OBESITY	2020	Purpose Anorexia nervosa (AN) is a complex neuropsychiatric disorder presenting with dangerously low body weight, and a deep and persistent fear of gaining weight. Up to now, four genome-wide association studies of AN have been conducted to date and identified only few significant loci. However, both previous studies focused on common variation and on rare exonic variants. Currently, de novo vari…	31664672
Bienvenu, Thierry; Lebrun, Nicolas; Clarke, Julia; Duriez, Philibert; Gorwood, Philip; Ramoz, Nicolas		Exome sequencing in a familial form of anorexia nervosa supports multigenic etiology	JOURNAL OF NEURAL TRANSMISSION	2019	Anorexia nervosa (AN) is a severe debilitating eating disorder. To date, only very few genes that predispose to AN have been identified. An alternative to association studies is to characterize ultra-rare variants in familial forms of AN. Here, we have implemented this approach to identify pathways that contribute to the development of AN through the analysis of a family with three members suffer…	31388831
Boehm, Ilka; Walton, Esther; Alexander, Nina; Batury, Victoria-Luise; Seidel, Maria; Geisler, Daniel; King, Joseph A.; Weidner, Kerstin; Roessner, Veit; Ehrlich, Stefan	Yes	Peripheral serotonin transporter DNA methylation is linked to increased salience network connectivity in females with anorexia nervosa	JOURNAL OF PSYCHIATRY & NEUROSCIENCE	2020	BackgroundEpigenetic variation in the serotonin transporter gene (SLC6A4) has been shown to modulate the functioning of brain circuitry associated with the salience network and may heighten the risk for mental illness. This study is, to our knowledge, the first to test this epigenome-brain-behaviour pathway in patients with anorexia nervosa.MethodsWe obtained resting-state functional connectivity…	31823595
Boersma, Gretha J.; Liang, Nu-Chu; Lee, Richard S.; Albertz, Jennifer D.; Kastelein, Anneke; Moody, Laura A.; Aryal, Shivani; Moran, Timothy H.; Tamashiro, Kellie L.	No	Failure to upregulate Agrp and Orexin in response to activity based anorexia in weight loss vulnerable rats characterized by passive stress coping and prenatal stress experience	PSYCHONEUROENDOCRINOLOGY	2016	We hypothesize that anorexia nervosa (AN) poses a physiological stress. Therefore, the way an individual copes with stress may affect AN vulnerability. Since prenatal stress (PNS) exposure alters stress responsivity in offspring this may increase their risk of developing AN. We tested this hypothesis using the activity based anorexia (ABA) rat model in control and PNS rats that were characterized…	26907996	Animal model
Booij, Linda; Casey, Kevin F.; Antunes, Juliana M.; Szyf, Moshe; Joober, Ridha; Israel, Mimi; Steiger, Howard	Yes	DNA methylation in individuals with anorexia nervosa and in matched normal-eater controls: A genome-wide study	INTERNATIONAL JOURNAL OF EATING DISORDERS	2015	ObjectiveEvidence associates anorexia nervosa (AN) with epigenetic alterations that could contribute to illness risk or entrenchment. We investigated the extent to which AN is associated with a distinct methylation profile compared to that seen in normal-eater women.MethodGenome-wide methylation profiles, obtained using DNA from whole blood, were determined in 29 women currently ill with AN (10 w…	25808061
Boraska, V.; Franklin, C. S.; Floyd, J. A. B.;	Yes	A genome-wide association study of anorexia nervosa	MOLECULAR PSYCHIATRY	2014	Anorexia nervosa (AN) is a complex and heritable eating disorder characterized by dangerously low body weight. Neither candidate gene studies nor an initial genome-wide association study (GWAS) have yielded significant and replicated results. We performed a GWAS in 2907 cases with AN from 14 countries (15 sites) and 14 860 ancestrally matched controls as part of the Genetic Consortium for AN (GCA…	24514567
Brandys, Marek K.; Landt, Margarita C. T. Slof-Op't; van Elburg, Annemarie A.; Ophoff, Roel; Verduijn, Willem; Meulenbelt, Ingrid; Middeldorp, Christel M.; Boomsma, Dorret I.; van Furth, Eric F.; Slagboom, Eline; Kas, Martien J. H.; Adan, Roger A. H.	Yes	Anorexia nervosa and the Val158Met polymorphism of the COMT gene: meta-analysis and new data	PSYCHIATRIC GENETICS	2012	Objectives This study aimed to test the association between the Val158Met polymorphism (rs4680) of the catechol-O-methyl transferase gene and anorexia nervosa (AN).Methods First, an association study on two cohorts (306 cases and 1009 controls from Utrecht, and 174 cases and 466 controls from Leiden/NTR) was performed. Subsequently, the results were integrated into a meta-analysis, together with …	22366815
Breton, Jonathan; Tirelle, Pauline; Hasanat, Soujoud; Pernot, Arthur; L'Huillier, Clement; do Rego, Jean-Claude; Dechelotte, Pierre; Coeffier, Moise; Bindels, Laure B.; Ribet, David	No	Gut microbiota alteration in a mouse model of Anorexia Nervosa	CLINICAL NUTRITION	2021	Background & aims: Anorexia Nervosa is a severe disease depending on both biological, psychological and environmental factors. The gut microbiota has recently been proposed as one of the biological factors potentially involved in the onset or maintenance of Anorexia Nervosa. To unravel the potential role of the gut microbiota in this disease, we characterized the dysbiosis occurring in a mouse mo…	32460959	Animal model
Bulik, Cynthia M.; Flatt, Rachael; Abbaspour, Afrouz; Carroll, Ian	Yes	Reconceptualizing anorexia nervosa	PSYCHIATRY AND CLINICAL NEUROSCIENCES	2019	Anorexia nervosa (AN) has one of the highest mortality rates of any psychiatric disorder. Treatments are often ineffective and relapse is common. Most research attempting to understand the underlying causes and maintenance factors of AN has focused on environmental contributions, yet there is much to be explored in terms of biological risk and maintenance factors. In this paper, we focus primaril…	31056797
Bulik, Cynthia M.; Thornton, Laura M.; Parker, Richard; Kennedy, Hannah; Baker, Jessica H.; MacDermod, Casey; Guintivano, Jerry; Cleland, Lana; Miller, Allison L.; Harper, Lauren; Larsen, Janne T.; Yilmaz, Zeynep; Grove, Jakob; Sullivan, Patrick F.; Petersen, Liselotte, V; Jordan, Jennifer; Kennedy, Martin A.; Martin, Nicholas G.	Yes	The Eating Disorders Genetics Initiative (EDGI): study protocol	BMC PSYCHIATRY	2021	Background The Eating Disorders Genetics Initiative (EDGI) is an international investigation exploring the role of genes and environment in anorexia nervosa, bulimia nervosa, and binge-eating disorder. Methods A total of 14,500 individuals with eating disorders and 1500 controls will be included from the United States (US), Australia (AU), New Zealand (NZ), and Denmark (DK). In the US, AU, and NZ…	33947359
Bulik, Cynthia; Kennedy, Martin; Wade, Tracey	Yes	ANGI - Anorexia Nervosa Genetics Initiative	TWIN RESEARCH AND HUMAN GENETICS	2020	Identification of genetic variants associated with eating disorders is underway. The Anorexia Nervosa Genetics Initiative, an initiative of the Klarman Family Foundation, has contributed to advancing the field, yielding a large-scale genome-wide association study published inNature Genetics. Eight genetic variants significantly associated with anorexia nervosa were identified, along with patterns…	32482201
Cabana-Dominguez, Judit; Torrico, Barbara; Reif, Andreas; Fernandez-Castillo, Noelia; Cormand, Bru	Yes	Comprehensive exploration of the genetic contribution of the dopaminergic and serotonergic pathways to psychiatric disorders	TRANSLATIONAL PSYCHIATRY	2022	Psychiatric disorders are highly prevalent and display considerable clinical and genetic overlap. Dopaminergic and serotonergic neurotransmission have been shown to play an important role in many psychiatric disorders. Here we aim to assess the genetic contribution of these systems to eight psychiatric disorders (attention-deficit hyperactivity disorder (ADHD), anorexia nervosa (ANO), autism spec…	35013130
Campos, Adrian, I; Garcia-Marin, Luis M.; Byrne, Enda M.; Martin, Nicholas G.; Cuellar-Partida, Gabriel; Renteria, Miguel E.	Yes	Insights into the aetiology of snoring from observational and genetic investigations in the UK Biobank	NATURE COMMUNICATIONS	2020	Although snoring is common in the general population, its aetiology has been largely understudied. Here we report a genetic study on snoring (n similar to 408,000; snorers similar to 152,000) using data from the UK Biobank. We identify 42 genome-wide significant loci, with an SNP-based heritability estimate of similar to 10% on the liability scale. Genetic correlations with body mass index, alcoh…	32060260
Carrino, Emily A. A.; Flatt, Rachael E. E.; Pawar, Pratiksha S. S.; Sanzari, Christina M. M.; Tregarthen, Jenna P. P.; Argue, Stuart; Thornton, Laura M. M.; Bulik, Cynthia M. M.; Watson, Hunna J. J.	No	Sociodemographic and clinical characteristics of treated and untreated adults with bulimia nervosa or binge-eating disorder recruited for a large-scale research study	JOURNAL OF EATING DISORDERS	2023	Background Eating disorders affect millions of people worldwide, but most never receive treatment. The majority of clinical research on eating disorders has focused on individuals recruited from treatment settings, which may not represent the broader population of people with eating disorders. This study aimed to identify potential differences in the characteristics of individuals with eating dis…	37525298	Not Anorexia Nervosa
Castellini, Giovanni; Cassioli, Emanuele; Vitali, Francesco; Rossi, Eleonora; Dani, Cristiano; Melani, Giulia; Flaccomio, Dario; D'Andria, Martina; Monroy, Mariela Mejia; Galli, Andrea; Cavalieri, Duccio; Ricca, Valdo; Bartolucci, Gian Luca; De Filippo, Carlotta	No	Gut microbiota metabolites mediate the interplay between childhood maltreatment and psychopathology in patients with eating disorders	SCIENTIFIC REPORTS	2023	Eating disorders (EDs) are syndromes with a multifactorial etiopathogenesis, involving childhood traumatic experiences, as well as biological factors. Human microbiome has been hypothesised to play a fundamental role, impacting on emotion regulation, as well as with eating behaviours through its metabolites such as short chain fatty acids (SCFAs). The present study investigated the interactions b…	37474544	Non-genetic
Castellini, Giovanni; Ricca, Valdo; Lelli, Lorenzo; Bagnoli, Silvia; Lucenteforte, Ersilia; Faravelli, Carlo; Sorbi, Sandro; Nacmias, Benedetta	Yes	Association between serotonin transporter gene polymorphism and eating disorders outcome: A 6-year follow-up study	AMERICAN JOURNAL OF MEDICAL GENETICS PART B-NEUROPSYCHIATRIC GENETICS	2012	Eating disorder patients show different long-term outcomes, and trait-related alterations of serotonergic function, which might be related with the serotonin transporter (5-HTT) gene. We studied the relationships between 5-HTTLPR polymorphism, eating specific and general psychopathology and the long-term outcome of anorexia nervosa (AN) and bulimia nervosa (BN) patients. We evaluated the distribu…	22488946
Ceccarini, Maria Rachele; Fittipaldi, Simona; Ciccacci, Cinzia; Granese, Erika; Centofanti, Federica; Dalla Ragione, Laura; Bertelli, Matteo; Beccari, Tommaso; Botta, Annalisa	Yes	Association Between DRD2 and DRD4 Polymorphisms and Eating Disorders in an Italian Population	FRONTIERS IN NUTRITION	2022	Anorexia nervosa (AN), bulimia nervosa (BN), and binge eating disorder (BED) are the three most common eating disorders (EDs). Their etiopathogenesis is multifactorial where both the environmental and genetic factors contribute to the disease outcome and severity. Several polymorphisms in genes involved in the dopaminergic pathways seem to be relevant in the susceptibility to EDs, but their role …	35369087
Ceccarini, Maria Rachele; Precone, Vincenza; Manara, Elena; Paolacci, Stefano; Maltese, Paolo Enrico; Benfatti, Valentina; Dhuli, Kristjana; Donato, Kevin; Guerri, Giulia; Marceddu, Giuseppe; Chiurazzi, Pietro; Dalla Ragione, Laura; Beccari, Tommaso; Bertelli, Matteo	Yes	A next generation sequencing gene panel for use in the diagnosis of anorexia nervosa	EATING AND WEIGHT DISORDERS-STUDIES ON ANOREXIA BULIMIA AND OBESITY	2022	Purpose The aim of this study was to increase knowledge of genes associated with anorexia nervosa (AN) and their diagnostic offer, using a next generation sequencing (NGS) panel for the identification of genetic variants. The rationale underlying this test is that we first analyze the genes associated with syndromic forms of AN, then genes that were found to carry rare variants in AN patients who…	34822136
Cederlof, Martin; Maughan, Barbara; Larsson, Henrik; D'Onofrio, Brian M.; Plomin, Robert	Yes	Reading problems and major mental disorders - co-occurrences and familial overlaps in a Swedish nationwide cohort	JOURNAL OF PSYCHIATRIC RESEARCH	2017	Reading problems often co-occur with ADHD and conduct disorder. However, the patterns of co-occurrence and familial overlap between reading problems and other psychiatric disorders have not been systematically explored. We conducted a register-based cohort study including 8719 individuals with reading problems and their siblings, along with matched comparison individuals. Conditional logistic reg…	28343067
Cederlof, Martin; Thornton, Laura M.; Baker, Jessica; Lichtenstein, Paul; Larsson, Henrik; Ruck, Christian; Bulik, Cynthia M.; Mataix-Cols, David	Yes-N	Etiological overlap between obsessive-compulsive disorder and anorexia nervosa: a longitudinal cohort, multigenerational family and twin study	WORLD PSYCHIATRY	2015	Obsessive-compulsive disorder (OCD) often co-occurs with anorexia nervosa (AN), a comorbid profile that complicates the clinical management of both conditions. This population-based study aimed to examine patterns of comorbidity, longitudinal risks, shared familial risks and shared genetic factors between OCD and AN at the population level. Participants were individuals with a diagnosis of OCD (N…	26407789
Chang, Xiao; Qi, Huiqi; Liu, Yichuan; Glessner, Joseph; Hou, Cuiping; Wang, Fengxiang; Li, Jin; Sleiman, Patrick; Hakonarson, Hakon	Yes	Microduplications at the 15q11.2 BP1-BP2 locus are enriched in patients with anorexia nervosa	JOURNAL OF PSYCHIATRIC RESEARCH	2019	Microduplication at 15q11.2 have been reported in genetic association studies of schizophrenia and autism. Given the potential overlap in psychiatric symptoms of schizophrenia and autism with anorexia nervosa (AN), we were inspired to test the association of this CNV locus with the genetic susceptibility of AN using ParseCNV, a highly quality controlled CNV pipeline developed by our group. The CN…	30878790
Chapman, Thomas P.; Hadley, Gina; Fratter, Carl; Cullen, Sue N.; Bax, Bridget E.; Bain, Murray D.; Sapsford, Robert A.; Poulton, Joanna; Travis, Simon P.	Yes	Unexplained gastrointestinal symptoms: Think mitochondrial disease	DIGESTIVE AND LIVER DISEASE	2014	Defects in mitochondrial function are increasingly recognised as central to the pathogenesis of many diseases, both inherited and acquired. Many of these mitochondrial defects arise from abnormalities in mitochondrial DNA and can result in multisystem disease, with gastrointestinal involvement common. Moreover, mitochondrial disease may present with a range of non-specific symptoms, and thus can …	23768727
Chen, Jun; Toyomasu, Yoshitaka; Hayashi, Yujiro; Linden, David R.; Szurszewski, Joseph H.; Nelson, Heidi; Farrugia, Gianrico; Kashyap, Purna C.; Chia, Nicholas; Ordog, Tamas	Yes	Altered gut microbiota in female mice with persistent low body weights following removal of post-weaning chronic dietary restriction	GENOME MEDICINE	2016	Background: Nutritional interventions often fail to prevent growth failure in childhood and adolescent malnutrition and the mechanisms remain unclear. Recent studies revealed altered microbiota in malnourished children and anorexia nervosa. To facilitate mechanistic studies under physiologically relevant conditions, we established a mouse model of growth failure following chronic dietary restrict…	27716401
Cheng, Bolun; Qi, Xin; Liang, Chujun; Zhang, Lu; Ma, Mei; Li, Ping; Liu, Li; Cheng, Shiqiang; Yao, Yao; Chu, Xiaomeng; Ye, Jing; Wen, Yan; Jia, Yumeng; Zhang, Feng	Yes	Integrative Genomic Enrichment Analysis Identified the Brain Regions and Development Stages Related to Anorexia Nervosa and Obsessive-Compulsive Disorder	CEREBRAL CORTEX	2020	Our aim is to explore the spatial and temporal features of anorexia nervosa (AN) and obsessive-compulsive disorder (OCD) considering different brain regions and development stages. The gene sets related to 16 brain regions and nine development stages were obtained from a brain spatial and temporal transcriptomic dataset. Using the genome-wide association study data, transcriptome-wide association…	32770201
Clarke, J.; Ramoz, N.; Fladung, A-K; Gorwood, P.	Yes	Higher reward value of starvation imagery in anorexia nervosa and association with the Val66Met BDNF polymorphism	TRANSLATIONAL PSYCHIATRY	2016	Recent studies support the idea that abnormalities of the reward system contribute to onset and maintenance of anorexia nervosa (AN). Next to cues coding for overweight, other research suggest cues triggering the proposed starvation dependence to be pivotally involved in the AN pathogenesis. We assessed the characteristics of the cognitive, emotional and physiologic response toward disease-specif…	27271855
Collu, Roberto; Post, Julia Maria; Scherma, Maria; Giunti, Elisa; Fratta, Walter; Lutz, Beat; Fadda, Paola; Bindila, Laura	No	Altered brain levels of arachidonic acid-derived inflammatory eicosanoids in a rodent model of anorexia nervosa	BIOCHIMICA ET BIOPHYSICA ACTA-MOLECULAR AND CELL BIOLOGY OF LIPIDS	2020	Increasing evidence underline the role of inflammation in the behavioral, emotional and cognitive dysregulations displayed in anorexia nervosa (AN). Among the inflammatory mediators acting at both peripheral and central levels, growing attention receives a class of lipids derived from arachidonic acid (AA), called eicosanoids (eiCs), which exert a complex, multifaceted role in a wide range of neu…	31778792	Animal model
Cui, Huxing; Moore, Jarrette; Ashimi, Sunbola S.; Mason, Brittany L.; Drawbridge, Jordan N.; Han, Shizhong; Hing, Benjamin; Matthews, Abigail; McAdams, Carrie J.; Darbro, Benjamin W.; Pieper, Andrew A.; Waller, David A.; Xing, Chao; Lutter, Michael	Yes	Eating disorder predisposition is associated with ESRRA and HDAC4 mutations	JOURNAL OF CLINICAL INVESTIGATION	2013	Anorexia nervosa and bulimia nervosa are common and severe eating disorders (EDs) of unknown etiology. Although genetic factors have been implicated in the psychopathology of EDs, a clear biological pathway has not been delineated. DNA from two large families affected by EDs was collected, and mutations segregating with illness were identified by whole-genome sequencing following linkage mapping …	24216484
D'Addario, Claudio; Zaplatic, Elizabeta; Giunti, Elisa; Pucci, Mariangela; Micioni Di Bonaventura, Maria Vittoria; Scherma, Maria; Dainese, Enrico; Maccarrone, Mauro; Nilsson, Ida A.; Cifani, Carlo; Fadda, Paola	No	Epigenetic regulation of the cannabinoid receptor CB1 in an activity-based rat model of anorexia nervosa	INTERNATIONAL JOURNAL OF EATING DISORDERS	2020	Objective Both environmental and genetic factors are known to contribute to the development of anorexia nervosa (AN), but the exact etiology remains poorly understood. Herein, we studied the transcriptional regulation of the endocannabinoid system, an interesting target for body weight maintenance and the control of food intake and energy balance.Method We used two well-characterized animal model…	32275093	Animal model
Daimon, Caitlin M.; Hentges, Shane T.	No	β-endorphin differentially contributes to food anticipatory activity in male and female mice undergoing activity-based anorexia	PHYSIOLOGICAL REPORTS	2021	Anorexia nervosa (AN) has a lifetime prevalence of up to 4% and a high mortality rate (degrees 5-10%), yet little is known regarding the etiology of this disease. In an attempt to fill the gaps in knowledge, activity-based anorexia (ABA) in rodents has been a widely used model as it mimics several key features of AN including severely restricted food intake and excessive exercise. Using this mode…	33661571	Animal model
Dellava, Jocilyn E.; Trace, Sara E.; Strober, Michael; Thornton, Laura M.; Klump, Kelly L.; Brandt, Harry; Crawford, Steve; Fichter, Manfred M.; Halmi, Katherine A.; Johnson, Craig; Kaplan, Allan S.; Mitchell, James E.; Treasure, Janet; Woodside, D. Blake; Berrettini, Wade H.; Kaye, Walter H.; Bulik, Cynthia M.		Retrospective Maternal Report of Early Eating Behaviours in Anorexia Nervosa	EUROPEAN EATING DISORDERS REVIEW	2012	This exploratory study assessed whether maternal recall of childhood feeding and eating practices differed across anorexia nervosa (AN) subtypes. Participants were 325 women from the Genetics of Anorexia Nervosa study whose mothers completed a childhood feeding and eating questionnaire. Multinomial logistic regression analyses were used to predict AN subtype from measures related to childhood eat…	21830261
Demaria, Francesco; De Crescenzo, Franco; Caramadre, Anna Maria; D'Amico, Adele; Diamanti, Antonella; Fattori, Fabiana; Casini, Maria Pia; Vicari, Stefano	Yes	Mitochondrial Neurogastrointestinal Encephalomyopathy Presenting as Anorexia Nervosa	JOURNAL OF ADOLESCENT HEALTH	2016	Mitochondrial neurogastrointestinal encephalomyopathy (MNGIE) is a rare multisystemic autosomal recessive disorder mainly caused by mutations in the nuclear gene TYMP, encoding thymidine phosphorylase. It generally appears in childhood and is clinically characterized by severe gastrointestinal dysmotility, cachexia, ptosis, progressive external ophthalmoplegia, peripheral neuropathy, and diffuse …	27743770
Ding, Hui; Ouyang, Mengyuan; Wang, Jinyi; Xie, Minyao; Huang, Yanyuan; Yuan, Fangzheng; Jia, Yunhan; Zhang, Xuedi; Liu, Na; Zhang, Ning	Yes	Shared genetics between classes of obesity and psychiatric disorders: A large-scale genome-wide cross-trait analysis	JOURNAL OF PSYCHOSOMATIC RESEARCH	2022	Aims: Epidemiological studies demonstrate an association between classes of obesity and psychiatric disorders, although little is known about shared genetics and causality of association. Thus, we aimed to investigate shared genetics and causal link between different classes of obesity and psychiatric disorders.Methods: We used genome-wide association study (GWAS) summary data range from 9725 to …	36137488
Ding, Hui; Xie, Minyao; Wang, Jinyi; Ouyang, Mengyuan; Huang, Yanyuan; Yuan, Fangzheng; Jia, Yunhan; Zhang, Xuedi; Liu, Na; Zhang, Ning	Yes	Shared genetics of psychiatric disorders and type 2 diabetes:a large-scale genome-wide cross-trait analysis	JOURNAL OF PSYCHIATRIC RESEARCH	2023	Background: Individuals with psychiatric disorders have elevated rates of type 2 diabetes comorbidity. Although little is known about the shared genetics and causality of this association. Thus, we aimed to investigate shared genetics and causal link between different type 2 diabetes and psychiatric disorders. Methods: We conducted a large-scale genome-wide cross-trait association study(GWAS) to …	36738649
Dmitrzak-Weglarz, Monika; Moczko, Jerzy; Skibinska, Maria; Slopien, Agnieszka; Tyszkiewicz, Marta; Pawlak, Joanna; Zaremba, Dorota; Szczepankiewicz, Aleksandra; Rajewski, Andrzej; Hauser, Joanna	Yes	The study of candidate genes related to the neurodevelopmental hypothesis of anorexia nervosa: Classical association study versus decision tree	PSYCHIATRY RESEARCH	2013	In this research, we conducted a study of genes connected with the neurodevelopmental hypothesis of anorexia nervosa, using classical statistical and data-mining methods to establish a relationship with disease risk and algorithms to identify the best genetic predictors of anorexia nervosa. (C) 2012 Elsevier Ireland Ltd. All rights reserved.	23107791
Dmitrzak-Weglarz, Monika; Szczepankiewicz, Aleksandra; Slopien, Agnieszka; Tyszkiewicz, Marta; Maciukiewicz, Malgorzata; Zaremba, Dorota; Twarowska-Hauser, Joanna	Yes	ASSOCIATION OF THE GLUCOCORTICOID RECEPTOR GENE POLYMORPHISMS AND THEIR INTERACTION WITH STRESSFUL LIFE EVENTS IN POLISH ADOLESCENT GIRLS WITH ANOREXIA NERVOSA	PSYCHIATRIA DANUBINA	2016	Background: Disturbances in stress response mechanisms and hypothalamic-pituitary-adrenal axis (HPA) functioning are considered important factors involved in the pathophysiology of anorexia nervosa (AN). Thus, genetic variations in the end effector of HPA - glucocorticoid receptor gene and relationships to stressful life events (SLE) may be connected to a higher risk of illness. The aim of the st…	26938822
Docx, Martine K F; Loeys, Bart; Simons, Annik; Gewillig, Marc; Proost, Dorien; Van Laer, Lut; Mertens, Luc	No	Intermittent Brugada syndrome in an anorexic adolescent girl.	Journal of cardiology cases	2014	We report an anorexic adolescent girl with an intermittent Brugada syndrome. A 14-year-old anorexic girl with a body mass index (BMI) of 13.15kg/m2 was admitted in the acute state of the disease with an ST elevation in V1 and V2, suggestive of Brugada syndrome. After 1 month of re-feeding, a control electrograph (ECG) was normal, but after an 8-month follow-up control with a nearly normal BMI, th…	30546512	Case study
Donato, Kevin; Ceccarini, Maria Rachele; Dhuli, Kristjana; Bonetti, Gabriele; Medori, Maria Chiara; Marceddu, Giuseppe; Precone, Vincenza; Xhufi, Suela; Bushati, Marsida; Bozo, Dhurata; Beccari, Tommaso; Bertelli, Matteo	No	Gene variants in eating disorders. Focus on anorexia nervosa, bulimia nervosa, and binge-eating disorder.	Journal of preventive medicine and hygiene	2022	Eating disorders such as anorexia nervosa, bulimia nervosa and binge-eating disorder, have a deep social impact, concluding with death in cases of severe disease. Eating disorders affect up to 5% of the population in the industrialized countries, but probably the phenomenon is under-detection and under-diagnosis. Eating disorders are multifactorial disorders, resulting from the interaction betwee…	36479493	Review
Dudzinska, Ewa; Szymona, Kinga; Kloc, Renata; Kocki, Tomasz; Gil-Kulik, Paulina; Bogucki, Jacek; Kocki, Janusz; Paduch, Roman; Urbanska, Ewa M.	Yes	Fractalkine, sICAM-1 and Kynurenine Pathway in Restrictive Anorexia Nervosa-Exploratory Study	NUTRIENTS	2021	The link between the kynurenine pathway and immunomodulatory molecules-fractalkine and soluble intercellular adhesion molecule-1 (sICAM-1)-in anorexia nervosa (AN) remains unknown. Fractalkine, sICAM-1, tryptophan (TRP), kynurenine (KYN), neuroprotective kynurenic acid (KYNA), neurotoxic 3-OH-kynurenine (3-OH-KYN), and the expression of mRNA for kynurenine aminotransferases (KAT1-3) were studied …	33498837
Ehrlich, Stefan; Walton, Esther; Roffman, Joshua L.; Weiss, Deike; Puls, Imke; Doehler, Nico; Burghardt, Roland; Lehmkuhl, Ulrike; Hillemacher, Thomas; Muschler, Marc; Frieling, Helge	Yes	Smoking, But Not Malnutrition, Influences Promoter-Specific DNA Methylation of the Proopiomelanocortin Gene in Patients With and Without Anorexia Nervosa	CANADIAN JOURNAL OF PSYCHIATRY-REVUE CANADIENNE DE PSYCHIATRIE	2012	Objective: Our pilot study evaluates the impact of environmental factors, such as nutrition and smoking status, on epigenetic patterns in a disease-associated gene.Method: We measured the effects of malnutrition and cigarette smoking on proopiomelanocortin (POMC) promoter-specific DNA methylation in female patients with and without anorexia nervosa (AN). POMC and its derived peptides (alpha melan…	22398003
Faje, Alexander T.; Fazeli, Pouneh K.; Katzman, Debra K.; Miller, Karen K.; Breggia, Anne; Rosen, Clifford J.; Mendes, Nara; Klibanski, Anne; Misra, Madhusmita	Yes	Sclerostin levels and bone turnover markers in adolescents with anorexia nervosa and healthy adolescent girls	BONE	2012	Sclerostin, product of the SOST gene, is an important determinant of bone formation and resorption. Adolescents with anorexia nervosa (AN) have low bone density and decreased levels of bone turnover markers. However, sclerostin has not been examined in AN as a potential mediator of impaired bone metabolism. Our study objectives were to (i) assess associations of sclerostin with surrogate bone tur…	22728230
Fan, Yong; Stoving, Rene Klinkby; Ibraim, Samar Berreira; Hyotylainen, Tuulia; Thirion, Florence; Arora, Tulika; Lyu, Liwei; Stankevic, Evelina; Hansen, Tue Haldor; Dechelotte, Pierre; Sinioja, Tim; Ragnarsdottir, Oddny; Pons, Nicolas; Galleron, Nathalie; Quinquis, Benoit; Levenez, Florence; Roume, Hugo; Falony, Gwen; Vieira-Silva, Sara; Raes, Jeroen; Clausen, Loa; Telleus, Gry Kjaersdam; Backhed…	Yes	The gut microbiota contributes to the pathogenesis of anorexia nervosa in humans and mice	NATURE MICROBIOLOGY	2023	Anorexia nervosa (AN) is an eating disorder with a high mortality. About 95% of cases are women and it has a population prevalence of about 1%, but evidence-based treatment is lacking. The pathogenesis of AN probably involves genetics and various environmental factors, and an altered gut microbiota has been observed in individuals with AN using amplicon sequencing and relatively small cohorts. He…	37069399
Fanelli, Giuseppe; Franke, Barbara; De Witte, Ward; Ruisch, I. Hyun; Haavik, Jan; van Gils, Veerle; Jansen, Willemijn J.; Vos, Stephanie J. B.; Lind, Lars; Buitelaar, Jan K.; Banaschewski, Tobias; Dalsgaard, Soren; Serretti, Alessandro; Mota, Nina Roth; Poelmans, Geert; Bralten, Janita	Yes	Insulinopathies of the brain? Genetic overlap between somatic insulin-related and neuropsychiatric disorders	TRANSLATIONAL PSYCHIATRY	2022	The prevalence of somatic insulinopathies, like metabolic syndrome (MetS), obesity, and type 2 diabetes mellitus (T2DM), is higher in Alzheimer's disease (AD), autism spectrum disorder (ASD), and obsessive-compulsive disorder (OCD). Dysregulation of insulin signalling has been implicated in these neuropsychiatric disorders, and shared genetic factors might partly underlie this observed multimorbi…	35165256
Favaro, Angela; Clementi, Maurizio; Manara, Renzo; Bosello, Romina; Forzan, Monica; Bruson, Alice; Tenconi, Elena; Degortes, Daniela; Titton, Francesca; Di Salle, Francesco; Santonastaso, Paolo	Yes	Catechol-O-methyltransferase genotype modifies executive functioning and prefrontal functional connectivity in women with anorexia nervosa	JOURNAL OF PSYCHIATRY & NEUROSCIENCE	2013	Background: Anorexia nervosa is characterized by high levels of perseveration and inflexibility, which interfere with successful treatments. Dopamine (DA) signalling seems to play a key role in modulating the prefrontal cortex, since both DA deficiency and excess negatively influence the efficiency of cognitive functions. The present study explores the effect of a functional polymorphism (Val158M…	23046831
Fernandez, Alvaro F.; Liu, Yang; Ginet, Vanessa; Shi, Mingjun; Nah, Jihoon; Zou, Zhongju; Zhou, Anwu; Posner, Bruce A.; Xiao, Guanghua; Tanguy, Marion; Paradis, Valerie; Sadoshima, Junichi; Rautou, Pierre-Emmanuel; Puyal, Julien; Hu, Ming Chang; Levine, Beth	No	Interaction between the autophagy protein Beclin 1 and Na+, K+-ATPase during starvation, exercise, and ischemia	JCI INSIGHT	2020	Autosis is a distinct form of cell death that requires both autophagy genes and the Na+, K+-ATPase pump. However, the relationship between the autophagy machinery and Na+, K+-ATPase is unknown. We explored the hypothesis that Na+, K+-ATPase interacts with the autophagy protein Beclin I during stress and autosis-inducing conditions. Starvation increased the Bedin 1/Na+, K+-ATPase interaction in cu…	31941841	Non-genetic
Field, Alison E.	No	Is set-shifting a risk factor for anorexia nervosa or a broader range of disordered eating?	INTERNATIONAL JOURNAL OF EATING DISORDERS	2022	Steegers et al. using data from the Generation R cohort study examined whether set-shifting difficulties at age 4 predict body dissatisfaction, weight status, and restrictive eating at age 9 as a way to examine whether cognitive rigidity was a risk factor for an eating disorder. The authors concluded that set-shifting difficulties problems were predictive of features of anorexia nervosa. An alter…	35060623	Review
Franzago, Marica; Orecchini, Elena; Porreca, Annamaria; Mondanelli, Giada; Orabona, Ciriana; Dalla Ragione, Laura; Di Nicola, Marta; Stuppia, Liborio; Vitacolonna, Ester; Beccari, Tommaso; Ceccarini, Maria Rachele	Yes	SLC6A4 DNA Methylation Levels and Serum Kynurenine/Tryptophan Ratio in Eating Disorders: A Possible Link with Psychopathological Traits?	NUTRIENTS	2023	Background: The incidence of eating disorders (EDs), serious mental and physical conditions characterized by a disturbance in eating or eating-related behaviors, has increased steadily. The present study aims to develop insights into the pathophysiology of EDs, spanning over biochemical, epigenetic, psychopathological, and clinical data. In particular, we focused our attention on the relationship…	36678277
Gamero-Villarroel, C., Gordillo, I., Carrillo, J. A., García-Herráiz, A., Flores, I., Jiménez, M., ... & Gervasini, G.	Yes	BDNF genetic variability modulates psychopathological symptoms in patients with eating disorders	European child & adolescent psychiatry	2014	We aimed to investigate whether BDNF genetic variability may affect anthropometric and psychological parameters in patients with anorexia or bulimia nervosa (AN, BN) and/or modulate the risk for the disorder. A total of 169 unrelated female patients and 312 healthy controls were genotyped for two common BDNF singlenucleotide polymorphisms (SNPs), Val66Met and C-270T, and several selected tag-SNPs…
Gamero-Villarroel, C.; Maria Gonzalez, L.; Gordillo, I.; Antonio Carrillo, J.; Garcia-Herraiz, A.; Flores, I.; Rodriguez-Lopez, R.; Gervasini, G.	Yes	Impact of NEGR1 genetic variability on psychological traits of patients with eating disorders	PHARMACOGENOMICS JOURNAL	2015	Genetics variants in the NEGR1 gene, strongly expressed in the brain, have been reported to affect the neuronal control of food intake therefore inducing obesity. With the same rationale, we hypothesized that this genetic variability may be associated with psychological traits commonly displayed by eating disorder (ED) patients and/or with the risk for the disorder. We analyzed 21 tag-single-nucl…	25245582
Gamero-Villarroel, Carmen; Rodriguez-Lopez, Raquel; Jimenez, Mercedes; Carrillo, Juan A.; Garcia-Herraiz, Angustias; Albuquerque, David; Flores, Isalud; Gervasini, Guillermo	Yes	Melanocortin-4 receptor gene variants are not associated with binge-eating behavior in nonobese patients with eating disorders	PSYCHIATRIC GENETICS	2015	We aimed to determine whether variability in the melanocortin-4 receptor (MC4R) gene, predisposing to hyperphagia and obesity, may also be present in nonobese patients with binge-eating behavior or be related to anthropometric or psychopathological parameters in these patients. The coding region of the MC4R gene was sequenced in nonobese patients with binge-eating behavior diagnosed with bulimia …	25419636
Gat-Yablonski, Galia; Pando, Rakefet; Phillip, Moshe	No	Nutritional Catch-Up Growth	NUTRITION AND GROWTH	2013	Malnutrition, marked by variant nutrient deficiencies, is considered a leading cause of stunted growth worldwide. In developing countries, malnutrition is caused mainly by food shortage and infectious diseases. Malnutrition may also be found in the developed world, where it is due mostly to prematurity, chronic diseases, and anorexia nervosa. In most cases, when food consumption is corrected, spo…	23428685	Animal model
Geaghan, Michael P.; Reay, William R.; Cairns, Murray J.	Yes	MicroRNA binding site variation is enriched in psychiatric disorders	HUMAN MUTATION	2022	Psychiatric disorders have a polygenic architecture, often associated with dozens or hundreds of independent genomic loci. Most associated loci impact noncoding regions of the genome, suggesting that the majority of disease heritability originates from the disruption of regulatory sequences. While most research has focused on variants that modify regulatory DNA elements, those affecting cis-actin…	36217923
Gervasini, Guillermo; Gonzalez, Luz M.; Gamero-Villarroel, Carmen; Mota-Zamorano, Sonia; Antonio Carrillo, Juan; Flores, Isalud; Garcia-Herraiz, Angustias	Yes-N	Effect of dopamine receptor D4 (&ITDRD4&IT) haplotypes on general psychopathology in patients with eating disorders	GENE	2018	Among the many candidate genes analyzed in eating disorder (ED) patients, those involved in dopaminergic functions may be of special relevance, as dopamine is known to play a significant role in feeding behavior, the distortion of body image, hyperactivity and reward and reinforcement processes. We aimed to determine the effect of functional polymorphisms and haplotypes in the Dopamine Receptor D…	29455021
Gervasini, Guillermo; Gordillo, Inmaculada; Garcia-Herraiz, Angustias; Flores, Isalud; Jimenez, Mercedes; Monge, Melchora; Antonio Carrillo, Juan	Yes	Influence of Dopamine Polymorphisms on the Risk for Anorexia Nervosa and Associated Psychopathological Features	JOURNAL OF CLINICAL PSYCHOPHARMACOLOGY	2013	Dopamine neuronal functions make polymorphisms in dopaminergic pathways good candidates for playing a relevant role in anorexia nervosa (AN) and related psychopathological features. We have analyzed the effect of 8 polymorphisms in genes coding for dopamine receptors (DRD2, DRD3, and DRD4), transporters (DAT1) and metabolizing enzymes (COMT) in 78 women with AN and 186 control subjects. Associate…	23775054
Gonzalez, Luz M.; Garcia-Herraiz, Angustias; Mota-Zamorano, Sonia; Albuquerque, David; Flores, Isalud; Gervasini, Guillermo	Yes	Variability in the antioxidant MSRA gene affects the psychopathology of patients with anorexia nervosa	ACTA NEUROPSYCHIATRICA	2021	The objective is to determine whether variability in the MSRA gene, related to obesity and several psychiatric conditions, may be relevant for psychopathological symptoms common in Anorexia Nervosa (AN) and/or for the susceptibility to the disorder. A total of 629 women (233 AN patients and 396 controls) were genotyped for 14 tag-SNPs. Psychometric evaluation was performed with the EDI-2 and SCL-…	34396949
Gonzalez, Luz M.; Garcia-Herraiz, Angustias; Mota-Zamorano, Sonia; Flores, Isalud; Albuquerque, David; Gervasini, Guillermo	Yes	Variants in the Obesity-Linked FTO gene locus modulates psychopathological features of patients with Anorexia Nervosa	GENE	2021	Our aim was to determine whether variability in the fat mass obesity (FTO) gene locus, consistently related to obesity, affects the risk of eating disorders (ED) and/or the psychopathology displayed by these patients. We analyzed 26 tag-single nucleotide polymorphisms (SNPs) that capture FTO variability in 352 ED patients [233 with Anorexia Nervosa (AN) and 119 with binge-eating] and 396 controls…	33737121
Gonzalez, Luz M.; Mota-Zamorano, Sonia; Garcia-Herraiz, Angustias; Lopez-Nevado, Estefania; Gervasini, Guillermo	Yes	Genetic variants in dopamine pathways affect personality dimensions displayed by patients with eating disorders	EATING AND WEIGHT DISORDERS-STUDIES ON ANOREXIA BULIMIA AND OBESITY	2021	Purpose We aimed to analyze the association between common polymorphisms in dopamine pathways with personality dimensions frequently present in patients with eating disorders (ED). Methods A total of 324 patients [210 with anorexia nervosa (AN), 80 with bulimia nervosa (BN) and 34 with binge-eating disorder (BED)] were diagnosed according to DSM-5 criteria and interviewed using the EDI 2 and SCL-…	31786797
Gonzalez, Luz Maria; Garcia-Herraiz, Angustias; Mota-Zamorano, Sonia; Flores, Isalud; Albuquerque, David; Gervasini, Guillermo	Yes	Variability in cannabinoid receptor genes is associated with psychiatric comorbidities in anorexia nervosa	EATING AND WEIGHT DISORDERS-STUDIES ON ANOREXIA BULIMIA AND OBESITY	2021	Purpose The endocannabinoid system plays a key role in eating behavior regulating appetite and reward mechanisms, but the impact of its genetic variability has been scarcely studied in Anorexia Nervosa (AN). We aimed to analyze the association of genetic variants in cannabinoid receptors with the risk for AN and with psychiatric comorbidities that are commonplace in these patients. Methods We scr…	33575982
Gorwood, Philip; Lanfumey, Laurence; Viltart, Odile; Ramoz, Nicolas	No	5-HT2A Receptors in Eating Disorders	5-HT2A RECEPTORS IN THE CENTRAL NERVOUS SYSTEM	2018	Eating disorders consist in anorexia nervosa (lack of energy intake and/or excess of caloric consumption) bulimia nervosa (episodes of binge eating associated with compensatory behaviors, such as self-induced vomiting, misuse of laxative, diuretics, fasting or excessive exercise) and binge eating disorder (recurrent episodes of binge eating without compensatory behavior). The biological mechanism…		Review
Guo, Yiran; Wei, Zhi; Keating, Brendan J.; Hakonarson, Hakon	Yes	Machine learning derived risk prediction of anorexia nervosa	BMC MEDICAL GENOMICS	2016	Background: Anorexia nervosa (AN) is a complex psychiatric disease with a moderate to strong genetic contribution. In addition to conventional genome wide association (GWA) studies, researchers have been using machine learning methods in conjunction with genomic data to predict risk of diseases in which genetics play an important role.Methods: In this study, we collected whole genome genotyping d…	26792494
Habibzadeh, Parham; Silawi, Mohammad; Dastsooz, Hassan; Bahramjahan, Shima; Jahromi, Shahrokh Ezzatzadegan; Ostovan, Vahid Reza; Yavarian, Majid; Mofatteh, Mohammad; Faghihi, Mohammad Ali	Yes	Clinical and molecular characterization of a patient with mitochondrial Neurogastrointestinal Encephalomyopathy	BMC GASTROENTEROLOGY	2020	Background Mitochondrial neurogastrointestinal encephalomyopathy (MNGIE) is a rare autosomal recessive disorder caused by mutations in TYMP gene, encoding nuclear thymidine phosphorylase (TP). MNGIE mainly presents with gastrointestinal symptoms and is mostly misdiagnosed in many patients as malabsorption syndrome, inflammatory bowel disease, anorexia nervosa, and intestinal pseudo-obstruction. U…	32384880
Hamatani, Sayo; Hirano, Yoshiyuki; Sugawara, Ayako; Isobe, Masanori; Kodama, Naoki; Yoshihara, Kazufumi; Moriguchi, Yoshiya; Ando, Tetsuya; Endo, Yuka; Takahashi, Jumpei; Nohara, Nobuhiro; Takamura, Tsunehiko; Hori, Hiroaki; Noda, Tomomi; Tose, Keima; Watanabe, Keita; Adachi, Hiroaki; Gondo, Motoharu; Takakura, Shu; Fukudo, Shin; Shimizu, Eiji; Yoshiuchi, Kazuhiro; Sato, Yasuhiro; Sekiguchi, Atsu…	Yes	Eating Disorder Neuroimaging Initiative (EDNI): a multicentre prospective cohort study protocol for elucidating the neural effects of cognitive-behavioural therapy for eating disorders	BMJ OPEN	2021	Introduction Anorexia nervosa is a refractory psychiatric disorder with a mortality rate of 5.9% and standardised mortality ratio of 5.35, which is much higher than other psychiatric disorders. The standardised mortality ratio of bulimia nervosa is 1.49; however, it is characterised by suicidality resulting in a shorter time to death. While there is no current validated drug treatment for eating …	33495256
Harder, Arvid; Thuy-Dung Nguyen; Pasman, Joelle A.; Mosing, Miriam A.; Hagg, Sara; Lu, Yi	Yes	Genetics of age-at-onset in major depression	TRANSLATIONAL PSYCHIATRY	2022	Major depression (MD) is a complex, heterogeneous neuropsychiatric disorder. An early age at onset of major depression (AAO-MD) has been associated with more severe illness, psychosis, and suicidality. However, not much is known about what contributes to individual variation in this important clinical characteristic. This study sought to investigate the genetic components underlying AAO-MD. To in…	35347114
Harrington, Brian C.; Jimerson, Michelle; Haxton, Christina; Jimerson, David C.	No	Initial Evaluation, Diagnosis, and Treatment of Anorexia Nervosa and Bulimia Nervosa	AMERICAN FAMILY PHYSICIAN	2015	Eating disorders are life-threatening conditions that are challenging to address; however, the primary care setting provides an important opportunity for critical medical and psychosocial intervention. The recently published Diagnostic and Statistical Manual of Mental Disorders, 5th ed., includes updated diagnostic criteria for anorexia nervosa (e.g., elimination of amenorrhea as a diagnostic cri…	25591200	Review
He, Qianqian; Lian, Cheng; Peng, Sufang; Chen, Han; Kang, Qing; Chen, Jue	Yes-N	Hypermethylation of the serotonin transporter gene and paternal parenting styles in untreated anorexia nervosa patients: A pilot study	HELIYON	2023	Purpose: It has been reported that serotonergic systems and parenting styles are involved in the pathogenesis of anorexia nervosa (AN). The present study made attempts to examine the DNA methylation profiles in the promoter region of serotonin transporter (5-HTT) encoding gene SLC6A4, and explore the association between the methylation level and severity of symptoms, 5-HTT linked polymorphic regi…	36747546
Hermes, Britt M.; Rademacher, Franziska; Chung, Cecilia; Tiegs, Gisa; Bendix, Marie-Christin; de Zwaan, Martina; Harder, Juergen; Baines, John F.	Yes	Skin microbiota analysis in patients with anorexia nervosa and healthy-weight controls reveals microbial indicators of healthy weight and associations with the antimicrobial peptide psoriasin	SCIENTIFIC REPORTS	2022	Anorexia nervosa (AN), a psychiatric condition defined by low body weight for age and height, is associated with numerous dermatological conditions. Yet, clinical observations report that patients with AN do not suffer from infectious skin diseases like those associated with primary malnutrition. Cell-mediated immunity appears to be amplified in AN; however, this proinflammatory state does not su…	36109548
Hernandez, Sandra; Camarena, Beatriz; Gonzalez, Laura; Caballero, Alejandro; Flores, Griselda; Aguilar, Alejandro	Yes	A family-based association study of the HTR1B gene in eating disorders	REVISTA BRASILEIRA DE PSIQUIATRIA	2016	Objective: To explore the association of three polymorphisms of the serotonin receptor 1D beta gene (HTR1B) in the etiology of eating disorders and their relationship with clinical characteristics.Methods: We analyzed the G861C, A-161T, and A1180G polymorphisms of the HTR1B gene through a family-based association test (FBAT) in 245 nuclear families. The sample was stratified into anorexia nervosa…	27579596
Hernandez-Munoz, S.; Camarena-Medellin, B.; Gonzalez-Macias, L.; Aguilar-Garcia, A.; Flores-Flores, G.; Luna Dominguez, D.; Azaola-Espinosa, A.; Flores-Ramos, M.; Caballero-Romo, A.	Yes	Sequence analysis of five exons of SLC6A4 gene in Mexican patients with anorexia nervosa and bulimia nervosa	GENE	2020	Background: Accumulating evidence indicates that alterations in the serotonin system are related to changes in eating behavior. The serotonin transporter is encoded by the SLC6A4 gene and has been an interesting candidate for anorexia nervosa-restrictive type (AN-R) and bulimia nervosa (BN). Interestingly, functional variants have been identified in the coding region that could contribute to unde…	32315729
Hinney, A.; Kesselmeier, M.; Jall, S.; Volckmar, A-L; Foecker, M.; Antel, J.; Heid, I. M.; Winkler, T. W.; Grant, S. F. A.; Guo, Y.; Bergen, A. W.; Kaye, W.; Berrettini, W.; Hakonarson, H.; Herpertz-Dahlmann, B.; de Zwaan, M.; Herzog, W.; Ehrlich, S.; Zipfel, S.; Egberts, K. M.; Adan, R.; Brandys, M.; van Elburg, A.; Perica, V. Boraska; Franklin, C. S.; Tschoep, M. H.; Zeggini, E.; Bulik, C. M.; …	Yes	Evidence for three genetic loci involved in both anorexia nervosa risk and variation of body mass index	MOLECULAR PSYCHIATRY	2017	The maintenance of normal body weight is disrupted in patients with anorexia nervosa (AN) for prolonged periods of time. Prior to the onset of AN, premorbid body mass index (BMI) spans the entire range from underweight to obese. After recovery, patients have reduced rates of overweight and obesity. As such, loci involved in body weight regulation may also be relevant for AN and vice versa. Our pr…	27184124
Hinney, Anke; Volckmar, Anna-Lena	No	Perspectives of Genetic Research in Eating Disorders Using the Example of Anorexia nervosa	PSYCHOTHERAPIE PSYCHOSOMATIK MEDIZINISCHE PSYCHOLOGIE	2015	Genetic mechanisms are relevant for both body weight regulation and eating disorders (e.g. anorexia nervosa, AN). Although genome-wide association studies (GWAS) have so far identified about 100 chromosomal regions that influence body weight, only a small part of the variance could be explained by molecular genetic factors. For AN GWAS up to now did not reveal genome-wide significant loci. There …	25594267	Review
Hinney, Anke; Volckmar, Anna-Lena	No	Genetics of Eating Disorders	CURRENT PSYCHIATRY REPORTS	2013	Disordered eating behavior is the core symptom of the complex disorders anorexia nervosa and bulimia nervosa. Twin and family studies derive high heritability estimates. Hence, substantial genetic influences on the etiology can be assumed for both. Initially, candidate gene studies pertaining to the monoaminergic neurotransmitter systems and to body weight regulation comprised the core of the gen…	24202964	Review
Hirtz, Raphael; Hinney, Anke	No	Genetic and epigenetic findings in anorexia nervosa	MEDIZINISCHE GENETIK	2020	Polygenic factors are relevant for the genetic predispositions to the eating disorder anorexia nervosa (AN). The most recent genome-wide association study (GWAS) for AN comprised almost 17,000 patients with AN and controls. A total of eight genome-wide significant polygenic loci associated with AN have been identified. Each single polygenic locus makes only a small contribution to the development…		Review
Hirtz, Raphael; Zheng, Yiran; Rajcsanyi, Luisa S.; Libuda, Lars; Antel, Jochen; Peters, Triinu; Hebebrand, Johannes; Hinney, Anke		Genetic Analyses of Complex Phenotypes Through the Example of Anorexia Nervosa and Bodyweight Regulation	ZEITSCHRIFT FUR KINDER-UND JUGENDPSYCHIATRIE UND PSYCHOTHERAPIE	2022	Genetic Analyses of Complex Phenotypes Through the Example of Anorexia Nervosa and Bodyweight Regulation Abstract. Genetics variants are important for the regulation of bodyweight and also contribute to the genetic architecture of eating disorders. For many decades, family studies, a subentity of so-called formal genetic studies, were employed to determine the genetic share of bodyweight and eati…	34328348
Hoffmann, Aleksandra; Waskiel-Burnat, Anna; Zolkiewicz, Jakub; Blicharz, Leszek; Rakowska, Adriana; Goldust, Mohamad; Olszewska, Malgorzata; Rudnicka, Lidia		Pili Torti: A Feature of Numerous Congenital and Acquired Conditions	JOURNAL OF CLINICAL MEDICINE	2021	Pili torti is a rare condition characterized by the presence of the hair shaft, which is flattened at irregular intervals and twisted 180 degrees along its long axis. It is a form of hair shaft disorder with increased fragility. The condition is classified into inherited and acquired. Inherited forms may be either isolated or associated with numerous genetic diseases or syndromes (e.g., Menkes di…	34501349	Not Anorexia Nervosa
Howard, Derek; Negraes, Priscilla; Voineskos, Aristotle N.; Kaplan, Allan S.; Muotri, Alysson R.; Duvvuri, Vikas; French, Leon	Yes	Molecular neuroanatomy of anorexia nervosa	SCIENTIFIC REPORTS	2020	Anorexia nervosa is a complex eating disorder with genetic, metabolic, and psychosocial underpinnings. Using genome-wide methods, recent studies have associated many genes with the disorder. We characterized these genes by projecting them into reference transcriptomic atlases of the prenatal and adult human brain to determine where these genes are expressed in fine detail. We found that genes fro…	32651428
Hubel, Christopher; Gaspar, Helena A.; Coleman, Jonathan R. I.; Finucane, Hilary; Purves, Kirstin L.; Hanscombe, Ken B.; Prokopenko, Inga; Graff, Mariaelisa; Ngwa, Julius S.; Workalemahu, Tsegaselassie; O'Reilly, Paul F.; Bulik, Cynthia M.; Breen, Gerome	Yes	Genomics of body fat percentage may contribute to sex bias in anorexia nervosa	AMERICAN JOURNAL OF MEDICAL GENETICS PART B-NEUROPSYCHIATRIC GENETICS	2019	Anorexia nervosa (AN) occurs nine times more often in females than in males. Although environmental factors likely play a role, the reasons for this imbalanced sex ratio remain unresolved. AN displays high genetic correlations with anthropometric and metabolic traits. Given sex differences in body composition, we investigated the possible metabolic underpinnings of female propensity for AN. We co…	30593698
Hubel, Christopher; Leppa, Virpi; Breen, Gerome; Bulik, Cynthia M.	Yes	Rigor and reproducibility in genetic research on eating disorders	INTERNATIONAL JOURNAL OF EATING DISORDERS	2018	Objective: We explored both within-method and between-method rigor and reproducibility in the field of eating disorders genetics.Method: We present critical evaluation and commentary on component methods of genetic research (family studies, twin studies, molecular genetic studies) and discuss both successful and unsuccessful efforts in the field.Results: Eating disorders genetics has had a number…	30194862
Hunjan, Avina K.; Cheesman, Rosa; Coleman, Jonathan R., I; Hubel, Christopher; Eley, Thalia C.; Breen, Gerome	Yes	No Evidence for Passive Gene-Environment Correlation or the Influence of Genetic Risk for Psychiatric Disorders on Adult Body Composition via the Adoption Design	BEHAVIOR GENETICS	2021	The relationship between genetic and environmental risk is complex and for many traits, estimates of genetic effects may be inflated by passive gene-environment correlation. This arises because biological offspring inherit both their genotypes and rearing environment from their parents. We tested for passive gene-environment correlation in adult body composition traits using the 'natural experime…	33141367
Igudesman, Darla; Sweeney, Megan; Carroll, Ian M.; Mayer-Davis, Elizabeth J.; Bulik, Cynthia M.	No	Gut-Brain Interactions Implications for a Role of the Gut Microbiota in the Treatment and Prognosis of Anorexia Nervosa and Comparison to Type I Diabetes	GASTROENTEROLOGY CLINICS OF NORTH AMERICA	2019	Anorexia nervosa has poor prognosis and treatment outcomes and is influenced by genetic, metabolic, and psychological factors. Gut microbes interact with gut physiology to influence metabolism and neurobiology, although potential therapeutic benefits remain unknown. Type 1 diabetes is linked to anorexia nervosa through energy dysregulation, which in both disease states is related to the gut micro…	31383275	Review
Inan-Erdogan, Isil; Akgul, Sinem; Isgin-Atici, Kubra; Tugrul-Yucel, Tugba; Boduroglu, Koray; Derman, Orhan; Kanbur, Nuray	Yes	Effects of vitamin D and estrogen receptor polymorphisms on bone mineral density in adolescents with anorexia nervosa	JOURNAL OF PEDIATRIC ENDOCRINOLOGY & METABOLISM	2019	Background: Anorexia nervosa (AN) is a serious eating disorder that is associated with decreased bone mineral density (BMD) and greater lifetime risk for fractures. The aim of this study was to determine the correlation between BMD and genetic polymorphisms in AN.Methods: This case-control study analyzed vitamin D receptor (VDR) (VDRBsml, VDRFokl) and estrogen receptor (ESR) (ESR1Xbal, ESR1Pvull)…	31714887
Iranzo-Tatay, C.; Hervas-Marin, D.; Rojo-Bofill, L. M.; Garcia, D.; Vaz-Leal, F. J.; Calabria, I; Beato-Fernandez, L.; Oltra, S.; Sandoval, J.; Rojo-Moreno, L.	Yes	Genome-wide DNA methylation profiling in anorexia nervosa discordant identical twins	TRANSLATIONAL PSYCHIATRY	2022	Up until now, no study has looked specifically at epigenomic landscapes throughout twin samples, discordant for Anorexia nervosa (AN). Our goal was to find evidence to confirm the hypothesis that epigenetic variations play a key role in the aetiology of AN. In this study, we quantified genome-wide patterns of DNA methylation using the Infinium Human DNA Methylation EPIC BeadChip array (850 K) in …	35013117
Jaffe, A. E.; Deep-Soboslay, A.; Tao, R.; Hauptman, D. T.; Kaye, W. H.; Arango, V.; Weinberger, D. R.; Hyde, T. M.; Kleinman, J. E.	Yes	Genetic neuropathology of obsessive psychiatric syndromes	TRANSLATIONAL PSYCHIATRY	2014	Anorexia nervosa (AN), bulimia nervosa (BN) and obsessive-compulsive disorder (OCD) are complex psychiatric disorders with shared obsessive features, thought to arise from the interaction of multiple genes of small effect with environmental factors. Potential candidate genes for AN, BN and OCD have been identified through clinical association and neuroimaging studies; however, recent genome-wide …	25180571
Jenkins, Paul E.		Using an OCD formulation in the treatment of anorexia nervosa: a useful way to understand the illness?	COGNITIVE BEHAVIOUR THERAPIST	2013	Anorexia nervosa (AN) and obsessive compulsive disorder (OCD) have been shown to have a number of commonalities, such as genetics, neurobiology, and symptoms. Approaches to treatment of AN have recently been described that take such findings into account, extending interventions recommended for obsessive compulsive and anxiety disorders to AN. The current paper aims to outline a formulation model…
Johansson, Therese; Birgegard, Andreas; Zhang, Ruyue; Bergen, Sarah E.; Landen, Mikael; Petersen, Liselotte, V; Bulik, Cynthia M.; Hubel, Christopher	Yes	Polygenic association with severity and long-term outcome in eating disorder cases	TRANSLATIONAL PSYCHIATRY	2022	About 20% of individuals with anorexia nervosa (AN) remain chronically ill. Therefore, early identification of poor outcome could improve care. Genetic research has identified regions of the genome associated with AN. Patients with anorexia nervosa were identified via the Swedish eating disorder quality registers Stepwise and Riksat and invited to participate in the Anorexia Nervosa Genetics Init…	35173158
Johnson, Jessica S.; Cote, Alanna C.; Dobbyn, Amanda; Sloofman, Laura G.; Xu, Jiayi; Cotter, Liam; Charney, Alexander W.; Birgegard, Andreas; Jordan, Jennifer; Kennedy, Martin; Landen, Mikael; Maguire, Sarah L.; Martin, Nicholas G.; Mortensen, Preben Bo; Thornton, Laura M.; Bulik, Cynthia M.; Huckins, Laura M.	Yes	Mapping anorexia nervosa genes to clinical phenotypes	PSYCHOLOGICAL MEDICINE	2023	Background Anorexia nervosa (AN) is a psychiatric disorder with complex etiology, with a significant portion of disease risk imparted by genetics. Traditional genome-wide association studies (GWAS) produce principal evidence for the association of genetic variants with disease. Transcriptomic imputation (TI) allows for the translation of those variants into regulatory mechanisms, which can then b…	35379376
Kang, Yongbo; Cai, Yue	Yes	Altered Gut Microbiota in HIV Infection: Future Perspective of Fecal Microbiota Transplantation Therapy	AIDS RESEARCH AND HUMAN RETROVIRUSES	2019	HIV infection progressively destroys CD4+ mononuclear cells, leading to profound cellular immune deficiency that manifests as life-threatening opportunistic infections and malignancies (i.e., AIDS). Gut microbiota plays key roles in the modulation of host metabolism and gene expression, maintenance of epithelial integrity, and mediation of inflammatory and immunity. Hence, the normal intestinal m…	29877092
Kasperek-Zimowska, Beata; Zimowski, Janusz; Biernacka, Katarzyna; Kucharska, Katarzyna; Rybakowski, Filip		Impaired social cognition processes in Asperger syndrome and anorexia nervosa. In search for endophenotypes of social cognition	PSYCHIATRIA POLSKA	2016	A growing number of publications indicates presence of significant deficits in social cognition in patients with anorexia nervosa (AN). These deficits appear to be comparable in qualitative and quantitative dimension with impairment of the same functions among people with Asperger syndrome (AS). The aim of this study is to identify subject areas in the field of impairment of social cognition proc…	27556112
Kavak Sinanoglu, Gokce; Aydin, Memduha		A Case of Gitelman Syndrome Diagnosed with Anorexia Nervosa in a Psychiatry Clinic.	Turk psikiyatri dergisi = Turkish journal of psychiatry	2020	Anorexia nervosa is a disorder that is characterized by excessive preoccupation with body weight and shape, and conscious attempts to stay in low weight due to fear of weight gain. Vomiting, one of the METHODS used by anorexia nervosa patients to stay in low weight, is one of the most important causes of hypokalemia. Diuretics and diarrhea are other common causes of hypokalemia. If hypokalemia is…	32594481
Kaya, Namik; Colak, Dilek; Albakheet, Albandary; Al-Owain, Mohammad; Abu-Dheim, Nada; Al-Younes, Banan; Al-Zahrani, Jawaher; Mukaddes, Nahit M.; Dervent, Aysin; Al-Dosari, Naji; Al-Odaib, Ali; Kayaalp, Inci V.; Al-Sayed, Moeenaladin; Al-Hassnan, Zuhair; Nester, Michael J.; Al-Dosari, Mohammad; Al-Dhalaan, Hesham; Chedrawi, Aziza; Gunoz, Hulya; Karakas, Bedri; Sakati, Nadia; Alkuraya, Fowzan S.; G…	Yes	A novel X-linked disorder with developmental delay and autistic features	ANNALS OF NEUROLOGY	2012	Objective: Genomic duplications that lead to autism and other human diseases are interesting pathological lesions since the underlying mechanism almost certainly involves dosage sensitive genes. We aim to understand a novel genomic disorder with profound phenotypic consequences, most notably global developmental delay, autism, psychosis, and anorexia nervosa.Methods: We evaluated the affected ind…	22213401
Kesselmeier, Miriam; Puetter, Carolin; Volckmar, Anna-Lena; Baurecht, Hansjoerg; Grallert, Harald; Illig, Thomas; Ismail, Khadeeja; Ollikainen, Miina; Silen, Yasmina; Keski-Rahkonen, Anna; Bulik, Cynthia M.; Collier, David A.; Zeggini, Eleftheria; Hebebrand, Johannes; Scherag, Andre; Hinney, Anke	Yes	High-throughput DNA methylation analysis in anorexia nervosa confirms TNXB hypermethylation	WORLD JOURNAL OF BIOLOGICAL PSYCHIATRY	2018	Objectives: Patients with anorexia nervosa (AN) are ideally suited to identify differentially methylated genes in response to starvation.Methods: We examined high-throughput DNA methylation derived from whole blood of 47 females with AN, 47 lean females without AN and 100 population-based females to compare AN with both controls. To account for different cell type compositions, we applied two ref…	27367046
Khalil, Rami Bou; Smayra, Viviane; Saliba, Youakim; Hajal, Joelle; Bakhos, Jules-Joel; Souaiby, Lama; Richa, Sami; Tamraz, Jean; Fares, Nassim	No	Mifepristone reduces hypothalamo-pituitary-adrenal axis activation and restores weight loss in rats subjected to dietary restriction and methylphenidate administration	NEUROSCIENCE RESEARCH	2018	This study evaluates the efficacy of mifepristone on weight restoration in rats subjected to dietary restriction and methylphenidate administration. 25 female rats aged between 9 and 12 months were divided into 2 groups: 5 controls (exposed only to dietary restriction) and 20 rats that were administered 5 mg/kg/d of methylphenidate before meal exposure, for 36 days. Among rats who responded to me…	29288690	Animal model
Kim, Dennis Y.; Yu, Joanna; Mui, Ryan K.; Niibori, Rieko; Bin Taufique, Hamza; Aslam, Rukhsana; Semple, John W.; Cordes, Sabine P.	No	The tyrosine kinase receptor Tyro3 enhances lifespan and neuropeptide Y (Npy) neuron survival in the mouse anorexia (anx) mutation	DISEASE MODELS & MECHANISMS	2017	Severe appetite and weight loss define the eating disorder anorexia nervosa, and can also accompany the progression of some neurodegenerative disorders such as amyotrophic lateral sclerosis (ALS). Although acute loss of hypothalamic neurons that produce appetite-stimulating neuropeptide Y (Npy) and agouti-related peptide (Agrp) in adult mice or in mice homozygous for the anorexia (anx) mutation c…	28093506	Animal model
Kim, Youl-Ri; Kim, Jeong-Hyun; Kim, Chan-Hyung; Shin, Jae Gook; Treasure, Janet	Yes	Association between the Oxytocin Receptor Gene Polymorphism (rs53576) and Bulimia Nervosa	EUROPEAN EATING DISORDERS REVIEW	2015	ObjectiveOxytocin circuits are implicated in the regulation of appetite and weight. Variants in the oxytocin receptor (OXTR) gene have been associated with bulimic behaviour. This study aimed to investigate the association between the OXTR gene and eating disorders.MethodWe genotyped six single nucleotide polymorphisms, rs53576, rs237879, rs2228485, rs13316193, rs2254298 and rs1042778, located wi…	25773927
Kim, Youl-Ri; Kim, Jeong-Hyun; Kim, Mi Jeong; Treasure, Janet	Yes	Differential Methylation of the Oxytocin Receptor Gene in Patients with Anorexia Nervosa: A Pilot Study	PLOS ONE	2014	Background and Aim: Recent studies in patients with anorexia nervosa suggest that oxytocin may be involved in the pathophysiology of anorexia nervosa. We examined whether there was evidence of variation in methylation status of the oxytocin receptor (OXTR) gene in patients with anorexia nervosa that might account for these findings.Methods: We analyzed the methylation status of the CpG sites in a…	24523928
Kim, Yunjung; Trace, Sara E.; Crowley, James J.; Brownley, Kimberly A.; Hamer, Robert M.; Pisetsky, David S.; Sullivan, Patrick F.; Bulik, Cynthia M.	Yes	Assessment of gene expression in peripheral blood using RNAseq before and after weight restoration in anorexia nervosa	PSYCHIATRY RESEARCH	2013	We examined gene expression in the blood of six females with anorexia nervosa (AN) before and after weight restoration using RNAseq. AN cases (aged 19-39) completed clinical assessments and had blood drawn for RNA at hospital admission (T1, < similar to 75% ideal body weight, IBW) and again at discharge (T2,>= similar to 85% IBW). To examine the relationship between weight restoration and differe…	23778302
Kirk, Katherine M.; Martin, Felicity C.; Mao, Amy; Parker, Richard; Maguire, Sarah; Thornton, Laura M.; Zhu, Gu; McAloney, Kerrie; Freeman, Jeremy L.; Hay, Phillipa; Madden, Sloane; Morgan, Christine; Russell, Janice; Sawyer, Susan M.; Hughes, Elizabeth K.; Fairweather-Schmidt, A. Kate; Fursland, Anthea; McCormack, Julie; Wagg, Fiona; Jordan, Jennifer; Kennedy, Martin A.; Ward, Warren; Wade, Trac…	Yes	The Anorexia Nervosa Genetics Initiative: Study description and sample characteristics of the Australian and New Zealand arm	AUSTRALIAN AND NEW ZEALAND JOURNAL OF PSYCHIATRY	2017	Objectives: Anorexia nervosa is a severe psychiatric disorder with high mortality rates. While its aetiology is poorly understood, there is evidence of a significant genetic component. The Anorexia Nervosa Genetics Initiative is an international collaboration which aims to understand the genetic basis of the disorder. This paper describes the recruitment and characteristics of the Australasian An…	28378620
Kleiman, Susan C.; Watson, Hunna J.; Bulik-Sullivan, Emily C.; Huh, Eun Young; Tarantino, Lisa M.; Bulik, Cynthia M.; Carroll, Ian M.	Yes	The Intestinal Microbiota in Acute Anorexia Nervosa and During Renourishment: Relationship to Depression, Anxiety, and Eating Disorder Psychopathology	PSYCHOSOMATIC MEDICINE	2015	Objective The relevance of the microbe-gut-brain axis to psychopathology is of interest in anorexia nervosa (AN), as the intestinal microbiota plays a critical role in metabolic function and weight regulation.Methods We characterized the composition and diversity of the intestinal microbiota in AN, using stool samples collected at inpatient admission (T1; n = 16) and discharge (T2; n = 10). At T1…	26428446
Kogel, Vanessa; Trinh, Stefanie; Gasterich, Natalie; Beyer, Cordian; Seitz, Jochen	No	Long-Term Glucose Starvation Induces Inflammatory Responses and Phenotype Switch in Primary Cortical Rat Astrocytes	JOURNAL OF MOLECULAR NEUROSCIENCE	2021	Astrocytes are the most abundant cell type in the brain and crucial to ensure the metabolic supply of neurons and their synapse formation. Overnutrition as present in patients suffering from obesity causes astrogliosis in the hypothalamus. Other diseases accompanied by malnutrition appear to have an impact on the brain and astrocyte function. In the eating disorder anorexia nervosa (AN), patients…	33580474	Cell culture
Konieczka, Katarzyna; Erb, Carl	No	Diseases potentially related to Flammer syndrome	EPMA JOURNAL	2017	Flammer syndrome (FS) is a prevalent and mostly benign condition. Subjects with FS seem to have a good life expectancy. Nevertheless, FS subjects are at increased risk for certain diseases, mainly when they are challenged by psychological stress or other stimuli such as coldness. FS is related to ocular diseases, such as normal-tension glaucoma, retinitis pigmentosa, central serous chorioretinopa…	29209435	Not Anorexia Nervosa
Krunic, Andre; Loganathan, Neruja; Nkechika, Vanessa; Belsham, Denise D.	No	Phenylbutyric acid robustly increases Npy mRNA expression in hypothalamic neurons by increasing H3K9/14 acetylation at the Npy promoter	BIOCHEMICAL AND BIOPHYSICAL RESEARCH COMMUNICATIONS	2023	Phenylbutyric acid (PBA) is a commonly used inhibitor of endoplasmic reticulum stress, as well as a histone deacetylase (HDAC) inhibitor, that increases hypothalamic expression of orexigenic neuropeptide Y (Npy). Elucidation of the dose-response relationship and mechanism of action of PBA may position this compound as a potential therapeutic for eating disorders where Npy is dysregulated, such as…	37011479
Kucerova, Lenka; Dolina, Jiri; Dastych, Milan; Bartusek, Daniel; Honzik, Tomas; Mazanec, Jan; Kunovsky, Lumir	Yes	Mitochondrial Neurogastrointestinal Encephalomyopathy Imitating Crohn's Disease: A Rare Cause of Malnutrition	JOURNAL OF GASTROINTESTINAL AND LIVER DISEASES	2018	Mitochondrial neurogastrointestinal encephalomyopathy (MNGIE) is a rare autosomal recessive disease caused by a mutation in the TYMP gene encoding thymidine phosphorylase. MNGIE causes gastrointestinal and neurological symptoms in homozygous individuals and is often misdiagnosed as anorexia nervosa, inflammatory bowel disease, or celiac disease. We present the case of a 26-year-old female with MN…	30240477
Kucharska, Katarzyna; Kot, Emilia; Biernacka, Katarzyna; Zimowski, Janusz; Rogoza, Radoslaw; Rybakowski, Filip; Kostecka, Barbara; Bednarska-Makaruk, Malgorzata	Yes	Interaction between polymorphisms of the oxytocinergic system genes and emotion perception in inpatients with anorexia nervosa	EUROPEAN EATING DISORDERS REVIEW	2019	Objective The empirical literature describes the role of the oxytocinergic system in emotion perception (EP). Variants in the oxytocin (OXT) and oxytocin receptor genes have been associated with mental disorders, including anorexia nervosa (AN), that are characterized by difficulties in socioemotional functioning. Our study aimed to examine whether variability within the genes related to OXT path…	31385420
Kumsta, Robert; Zang, Johannes C. S.; Moser, Dirk	No	Oxytocin Receptors and Neurobehavior	EPIGENETICS AND NEUROENDOCRINOLOGY: CLINICAL FOCUS ON PSYCHIATRY, VOL 2	2016	Research across species has shown that the neuropeptide oxytocin plays a key role in the regulation of social cognition and behavior. It is important for attachment, social exploration, and social recognition, as well as anxiety and stress-related behaviors. Based on oxytocin administration studies and measurements of peripheral oxytocin levels, it has been suggested that signaling of oxytocin is…		Review
Landt, Margarita C. T. Slof-Op't; van Furth, Eric F.; Meulenbelt, Ingrid; Bartels, Meike; Hottenga, Jouke Jan; Slagboom, P. Eline; Boomsma, Dorret I.	Yes-N	Association Study of the Estrogen Receptor I Gene (ESR1) in Anorexia Nervosa and Eating Disorders: No Replication Found	INTERNATIONAL JOURNAL OF EATING DISORDERS	2014	Objective: The female preponderance and onset around puberty in the majority of eating disorders (EDs) suggest that sex hormones, like estrogens, may be involved in the onset of these disorders. An eight-SNP haplotype at the estrogen receptor I (ESR1) gene was found to be associated with anorexia nervosa (AN) (Versini et al., Neuropsychopharmacology, 35, 1818-1825, 2010) and three SNPs from this …	24282178
Larroya-Garcia, Ana; Navas-Carrillo, Diana; Orenes-Pinero, Esteban	No	Impact of gut microbiota on neurological diseases: Diet composition and novel treatments	CRITICAL REVIEWS IN FOOD SCIENCE AND NUTRITION	2019	Gut microbiota has significant effects on the structure and function of the enteric and central nervous system including human behaviour and brain regulation. Herein, we analyze the role of this intestinal ecosystem, the effects of dietary changes and the administration of nutritional supplements, such as probiotics, prebiotics, or fecal transplantation in neuropsychiatric disorders. Numerous fac…	29870270	Genetic non-h
Lee, Donghyung; Williamson, Vernell S.; Bigdeli, T. Bernard; Riley, Brien P.; Fanous, Ayman H.; Vladimirov, Vladimir I.; Bacanu, Silviu-Alin		JEPEG: a summary statistics based tool for gene-level joint testing of functional variants	BIOINFORMATICS	2015	Motivation: Gene expression is influenced by variants commonly known as expression quantitative trait loci (eQTL). On the basis of this fact, researchers proposed to use eQTL/functional information univariately for prioritizing single nucleotide polymorphisms (SNPs) signals from genome-wide association studies (GWAS). However, most genes are influenced by multiple eQTLs which, thus, jointly affec…	25505091
Li, Pu-Yu; Wang, Ping; Gao, She-Gan; Dong, Dao-Yin	No	Long Noncoding RNA SOX2-OT: Regulations, Functions, and Roles on Mental Illnesses, Cancers, and Diabetic Complications	BIOMED RESEARCH INTERNATIONAL	2020	SRY-box transcription factor 2 (SOX2) overlapping transcript (SOX2-OT) is an evolutionarily conserved long noncoding RNA. Its intronic region contains the SOX2 gene, the major regulator of the pluripotency of embryonic stem cells. The human SOX2-OT gene comprises multiple exons and has multiple transcription start sites and generates hundreds of transcripts. Transcription factors (IRF4, AR, and S…	33294436	Review
Li, Robert Lin; Sherbet, Daniel P.; Elsbernd, Benjamin L.; Goldstein, Joseph L.; Brown, Michael S.; Zhao, Tong-Jin	No	Profound Hypoglycemia in Starved, Ghrelin-deficient Mice Is Caused by Decreased Gluconeogenesis and Reversed by Lactate or Fatty Acids	JOURNAL OF BIOLOGICAL CHEMISTRY	2012	When mice are subjected to 7-day calorie restriction (40% of normal food intake), body fat disappears, but blood glucose is maintained as long as the animals produce ghrelin, an octanoylated peptide that stimulates growth hormone secretion. Mice can be rendered ghrelin-deficient by knock-out of the gene encoding either ghrelin O-acyltransferase, which attaches the required octanoate, or ghrelin i…	22474325	Animal model
Lin, Zhengyu; Lebrun, Nicolas; Clarke, Julia; Duriez, Philibert; Gorwood, Philip; Ramoz, Nicolas; Bienvenu, Thierry	Yes	Identification of rare variants in CADM1 in patients with anorexia nervosa	PSYCHIATRY RESEARCH	2020	As a polygenic psychiatric disorder, the genetics of anorexia nervosa (AN) remains largely unexplored. Recently a large GWAS meta-analysis identified a significant SNP (rs6589488) as associated with AN. We suggested that rs6589488 might have gotten its association as being in linkage disequilibrium with unknown variants or functional intronic variants. In a selective cohort containing 51 patients…	32544712
Lipsman, Nir; Woodside, Blake; Lozano, Andres M	No	Evaluating the potential of deep brain stimulation for treatment-resistant anorexia nervosa.	Handbook of clinical neurology	2013	Anorexia nervosa is a chronic and debilitating psychiatric disorder associated with one of the highest mortality rates of any psychiatric condition. Despite advances in neuroimaging, genetics, pharmacology, and psychosocial interventions in the last half-century, little progress has been made in altering the natural history of the condition or its outcomes. Evidence is now emerging that the condi…	24112901	Review
Lombardi, Laura; Blanchet, Corinne; Poirier, Karine; Lebrun, Nicolas; Ramoz, Nicolas; Moro, Marie Rose; Gorwood, Philip; Bienvenu, Thierry	Yes	Anorexia nervosa is associated with Neuronatin variants	PSYCHIATRIC GENETICS	2019	Background Anorexia nervosa is a complex neuropsychiatric disorder presenting with life-threatening low body weight, and a persistent fear of gaining weight. To date, no whole exome sequencing was performed in male individuals with anorexia nervosa.Aim and Methods Here, we performed an exome analysis in two independent families with male individuals with anorexia nervosa and found variants in the…	30933048
Madra, M.; Zeltser, L. M.	No	BDNF-Val66Met variant and adolescent stress interact to promote susceptibility to anorexic behavior in mice	TRANSLATIONAL PSYCHIATRY	2016	There is an urgent need to identify therapeutic targets for anorexia nervosa (AN) because current medications do not impact eating behaviors that drive AN's high mortality rate. A major obstacle to developing new treatments is the lack of animal models that recapitulate the pattern of disease onset typically observed in human populations. Here we describe a translational mouse model to study inte…	27045846	Animal model
Manzato, E.; Gualandi, M.; Roncarati, E.	Yes	Complete androgen insensitivity syndrome (CAIS) and eating disorders: a case report	EATING AND WEIGHT DISORDERS-STUDIES ON ANOREXIA BULIMIA AND OBESITY	2021	Androgen Insensitivity Syndrome represents a disorder due to partial (PAIS), mild (MAIS) or complete (CAIS) resistance to androgens caused by X-linked mutations of androgen receptor gene. CAIS is characterized by a female phenotype and XY karyotype. Cases of patients with CAIS and associated obesity have been reported, while to date, there are no reports about the onset of an Eating Disorder (ED)…	33201394
Maria Mercader, Josep; Jose Lozano, Juan; Sumoy, Lauro; Dierssen, Mara; Visa, Joana; Gratacos, Monica; Estivill, Xavier	Yes-N	Hypothalamus transcriptome profile suggests an anorexia-cachexia syndrome in the anx/anx mouse model	PHYSIOLOGICAL GENOMICS	2008	Mercader JM, Lozano JJ, Sumoy L, Dierssen M, Visa J, Gratacos M, Estivill X. Hypothalamus transcriptome profile suggests an anorexia-cachexia syndrome in the anx/anx mouse model. Physiol Genomics 35: 341-350, 2008. First published September 23, 2008; doi: 10.1152/physiolgenomics.90255.2008.-The anx/anx mouse displays poor appetite and lean appearance and is considered a good model for the study o…	18812457
Marques, Julia Hatagami; Batista, Rafael Loch; De Moraes, Mariana Teichner; Morais, Barbara Albuquerque; Gomes Pinto, Fernando Campos; Almeida, Madson Q.; Aragao, Denise De Cassia; Teixeira, Manoel Jacobsen; Mendonca, Berenice B.; Cordas, Taki Athanassios	No	Anorexia as the first clinical manifestation of von Hippel-Lindau syndrome	MOLECULAR AND CLINICAL ONCOLOGY	2020	Hemangioblastomas (HBs) of the brain may present without neurological symptoms over a long period of time due to their benignity and slow growth. We herein present the case of a female patient who developed a HB of the fourth ventricle presenting only with severe weight loss and anorexia. The patient was screened for mutations in all 3 exons of the VHL gene using Sanger sequencing, and was found …	32974018	Case study
Mas, Sergi; Teresa Plana, Maria; Castro-Fornieles, Josefina; Gasso, Patricia; Lafuente, Amalia; Moreno, Elena; Martinez, Esteban; Mila, Montserrat; Lazaro, Luisa	Yes	Common genetic background in anorexia nervosa and obsessive compulsive disorder: Preliminary results from an association study	JOURNAL OF PSYCHIATRIC RESEARCH	2013	Several lines of evidence, including psychopathological, neurobiological, pharmacological and epidemiological data, supported the association between Anorexia Nervosa (AN) and Obsessive-Compulsive Disorder (OCD). The aim of the present study is to test the hypothesis of partial common genetic background of both disease, AN and OCD. A total of 116 patients with AN, 74 patients with OCD and 91 cont…	23337130
Maxwell, Jessye M.; Coleman, Jonathan R., I; Breen, Gerome; Vassos, Evangelos	Yes	Association Between Genetic Risk for Psychiatric Disorders and the Probability of Living in Urban Settings	JAMA PSYCHIATRY	2021	IMPORTANCE: Urban residence has been highlighted as an environmental risk factor for schizophrenia and, to a lesser extent, several other psychiatric disorders. However, few studies have explored genetic effects on the choice of residence.OBJECTIVE: To investigate whether individuals with genetic predisposition to a range of psychiatric disorders have an increased likelihood to live in urban area…	34705035
Mayhew, Alexandra J.; Pigeyre, Marie; Couturier, Jennifer; Meyre, David	No	An Evolutionary Genetic Perspective of Eating Disorders	NEUROENDOCRINOLOGY	2018	Eating disorders (ED) including anorexia nervosa (AN), bulimia nervosa (BN), and binge eating disorder (BED) affect up to 5% of the population in Western countries. Risk factors for developing an ED include personality traits, family environment, gender, age, ethnicity, and culture. Despite being moderately to highly heritable with estimates ranging from 28 to 83%, no genetic risk factors have be…	29065413	Review
Mequinion, Mathieu; Chauveau, Christophe; Viltart, Odile	No	The use of animal models to decipher physiological and neurobiological alterations of anorexia nervosa patients	FRONTIERS IN ENDOCRINOLOGY	2015	Extensive studies were performed to decipher the mechanisms regulating feeding due to the worldwide obesity pandemy and its complications. The data obtained might be adapted to another disorder related to alteration of food intake, the restrictive anorexia nervosa. This multifactorial disease with a complex and unknown etiology is considered as an awful eating disorder since the chronic refusal t…	26042085	Animal model
Merhej, Vicky; Pfleiderer, Anne; Ramasamy, Dhamodharan; Lagier, Jean-Christophe; Michelle, Caroline; Raoult, Didier; Fournier, Pierre-Edouard	No	Non-contiguous finished genome sequence and description of Clostridium ihumii sp nov.	STANDARDS IN GENOMIC SCIENCES	2015	Clostridium ihumii strain AP5(T) sp. nov. is a new species within the genus Clostridium. This strain, whose genome is described here, was isolated from the stool sample of a 21-year-old French Caucasian female with anorexia nervosa. C. ihumii is a Gram-positive, anaerobic bacillus. Here we describe the features of this organism, together with the complete genome sequence and annotation. The 4,433…	26388967	Non-genetic
Mishra, Ajay Kumar; Lagier, Jean-Christophe; Pfleiderer, Anne; Thi Thien Nguyen; Caputo, Aurelia; Raoult, Didier; Fournier, Pierre-Edouard	No	Non-contiguous finished genome sequence and description of Holdemania massiliensis sp nov.	STANDARDS IN GENOMIC SCIENCES	2013	Holdemania massiliensis strain AP2(T) sp. nov. is the type strain of H. massiliensis sp. nov., a new species within the genus Holdemania. This strain, whose genome is described here, was isolated from the fecal flora of a 21-year-old French Caucasian female suffering from severe restrictive anorexia nervosa. H. massiliensis is a Gram-positive, anaerobic bacillus. Here we describe the features of …	24976895	Non-genetic
Mishra, Ajay Kumar; Pfleiderer, Anne; Lagier, Jean-Christophe; Robert, Catherine; Raoult, Didier; Fournier, Pierre-Edouard	No	Non-contiguous finished genome sequence and description of Bacillus massilioanorexius sp nov.	STANDARDS IN GENOMIC SCIENCES	2013	Bacillus massilioanorexius strain AP8(T) sp. nov. is the type strain of B. massilioanorexius sp. nov., a new species within the genus Bacillus. This strain, whose genome is described here, was isolated from the fecal flora of a 21-year-old Caucasian French female suffering from a severe form of anorexia nervosa since the age of 12 years. B. massilioanorexius is a Gram-positive aerobic bacillus. H…	24501631	Non-genetic
Moerkl, S.; Lackner, S.; Meinitzer, A.; Mangge, H.; Lehofer, M.; Halwachs, B.; Gorkiewicz, G.; Kashofer, K.; Painold, A.; Holl, A. K.; Bengesser, S. A.; Mueller, W.; Holzer, P.; Holasek, S. J.	Yes	Gut microbiota, dietary intakes and intestinal permeability reflected by serum zonulin in women	EUROPEAN JOURNAL OF NUTRITION	2018	Purpose Increased gut permeability causes the trespass of antigens into the blood stream which leads to inflammation. Gut permeability reflected by serum zonulin and diversity of the gut microbiome were investigated in this cross-sectional study involving female study participants with different activity and BMI levels.Methods 102 women were included (BMI range 13.24-46.89 kg m(-2)): Anorexia ner…	30043185
Moerkl, Sabrina; Lackner, Sonja; Mueller, Wolfram; Gorkiewicz, Gregor; Kashofer, Karl; Oberascher, Andreas; Painold, Annamaria; Holl, Anna; Holzer, Peter; Meinitzer, Andreas; Mangge, Harald; Holasek, Sandra	Yes	Gut microbiota and body composition in anorexia nervosa inpatients in comparison to athletes, overweight, obese, and normal weight controls	INTERNATIONAL JOURNAL OF EATING DISORDERS	2017	ObjectivesAnorexia nervosa (AN) is a heterogeneous eating disorder associated with alterations of body structure and the gut microbiome. We aimed to investigate the gut microbiota composition of a large female cohort including different BMI groups and activity levels along with body composition parameters.Method106 female participants were included in this cross-sectional study: AN patients (n=18…	29131365
Mohee, Kevin; Kucharska-Pietura, Katarzyna; Karthigeyan, Amalan; Naqvi, Asif	No	Diagnostic and treatment dilemmas of persistent chronic hypokalaemia in a patient with anorexia nervosa: a case report.	Journal of medical case reports	2014	INTRODUCTION: Anorexia nervosa is an eating disorder that continues to have a devastating impact on the lives of both adolescents and adults worldwide. We present a case of persistent chronic hypokalaemia in a patient with anorexia nervosa.CASE PRESENTATION: A 26-year-old Caucasian woman was admitted to our eating disorders unit under Section 2 of Mental Health Act (1983) with a body mass index o…	25193360	Case study
Mondot, Stanislas; Lachkar, Laurine; Dore, Joel; Blottiere, Herve M.; Hanachi, Mouna	No	Roseburia, a decreased bacterial taxon in the gut microbiota of patients suffering from anorexia nervosa	EUROPEAN JOURNAL OF CLINICAL NUTRITION	2022	Anorexia nervosa (AN) is a severe eating disorder which can lead to malnutrition and life threatening complications with high mortality rates. We designed our analysis to identify gut microbial taxa differentially abundant between AN and HC across different 16S rRNA gene datasets. We identified a reduced abundance, diversity and richness of Roseburia genus in the microbiota of patients with AN. C…	35301461	Non-genetic
Monssen, Dina; Davies, Helena L.; Kakar, Saakshi; Bristow, Shannon; Curzons, Susannah C. B.; Davies, Molly R.; Kelly, Emily J.; Ahmad, Zain; Bradley, John R.; Bright, Steven; Coleman, Jonathan R. I.; Glen, Kiran; Hotopf, Matthew; Ter Kuile, Abigail R.; Malouf, Chelsea Mika; Kalsi, Gursharan; Kingston, Nathalie; McAtarsney-Kovacs, Monika; Mundy, Jessica; Peel, Alicia J.; Palmos, Alish B.; Rogers, …	No	The United Kingdom Eating Disorders Genetics Initiative	INTERNATIONAL JOURNAL OF EATING DISORDERS	2023	ObjectiveThe United Kingdom Eating Disorders Genetics Initiative (EDGI UK), part of the National Institute for Health and Care Research (NIHR) Mental Health BioResource, aims to deepen our understanding of the environmental and genetic etiology of eating disorders. EDGI UK launched in February 2020 and is partnered with the UK eating disorders charity, Beat. Multiple EDGI branches exist worldwide…	37584261	Protocol
Mostowy, Joanna; Monten, Caroline; Gudjonsdottir, Audur H.; Arnell, Henrik; Browaldh, Lars; Nilsson, Staffan; Agardh, Daniel; Naluai, Asa Torinsson	Yes	Shared Genetic Factors Involved in Celiac Disease, Type 2 Diabetes and Anorexia Nervosa Suggest Common Molecular Pathways for Chronic Diseases	PLOS ONE	2016	Background and ObjectivesGenome-wide association studies (GWAS) have identified several genetic regions involved in immune-regulatory mechanisms to be associated with celiac disease. Previous GWAS also revealed an over-representation of genes involved in type 2 diabetes and anorexia nervosa associated with celiac disease, suggesting involvement of common metabolic pathways for development of thes…	27483138
Mottarlini, Francesca; Rizzi, Beatrice; Targa, Giorgia; Fumagalli, Fabio; Caffino, Lucia	No	Long-lasting BDNF signaling alterations in the amygdala of adolescent female rats exposed to the activity-based anorexia model	FRONTIERS IN BEHAVIORAL NEUROSCIENCE	2022	Introduction: Anorexia nervosa (AN) is a severe psychiatric disorder characterized by a pathological fear of gaining weight, excessive physical exercise, and emotional instability. Since the amygdala is a key region for emotion processing and BDNF has been shown to play a critical role in this process, we hypothesized that alteration in the amygdalar BDNF system might underline vulnerability trai…	36570702	Animal model
Mueller, Timo D.; Greene, Brandon H.; Bellodi, Laura; Cavallini, Maria C.; Cellini, Elena; Di Bella, Daniela; Ehrlich, Stefan; Erzegovesi, Stefano; Estivill, Xavier; Fernandez-Aranda, Fernando; Fichter, Manfred; Fleischhaker, Christian; Scherag, Susann; Gratacos, Monica; Grallert, Harald; Herpertz-Dahlmann, Beate; Herzog, Wolfgang; Illig, Thomas; Lehmkuhl, Ulrike; Nacmias, Benedetta; Ribases, Mar…	Yes	Fat Mass and Obesity-Associated Gene (FTO) in Eating Disorders: Evidence for Association of the rs9939609 Obesity Risk Allele with Bulimia nervosa and Anorexia nervosa	OBESITY FACTS	2012	Objective: The common single nucleotide polymorphism (SNP) rs9939609 in the fat mass and obesity-associated gene (FTO) is associated with obesity. As genetic variants associated with weight regulation might also be implicated in the etiology of eating disorders, we evaluated whether SNP rs9939609 is associated with bulimia nervosa (BN) and anorexia nervosa (AN). Methods: Association of rs9939609 …	22797368
Murray, Stuart B.; Rokicki, Jaroslav; Sartorius, Alina M.; Winterton, Adriano; Andreassen, Ole A.; Westlye, Lars T.; Nagata, Jason M.; Quintana, Daniel S.	Yes-N	Brain-based gene expression of putative risk genes for anorexia nervosa	MOLECULAR PSYCHIATRY	2023	The etiology of anorexia nervosa (AN) remains elusive. Recent genome-wide association studies identified the first genes liked to AN which reached genome-wide significance, although our understanding of how these genes confer risk remains preliminary. Here, we leverage the Allen Human Brain Atlas to characterize the spatially distributed gene expression patterns of genes linked to AN in the non-d…	37221367
Myers, Kevin P.; la Fleur, Susanne E.	Yes-N	Introduction to the Special Issue	PHYSIOLOGY & BEHAVIOR	2015		26602381
Nakazato, Michiko; Hashimoto, Kenji; Shimizu, Eiji; Niitsu, Tomihisa; Iyo, Masaomi	Yes-N	Possible involvement of brain-derived neurotrophic factor in eating disorders	IUBMB LIFE	2012	Eating disorders (EDs) manifest as abnormal patterns of eating behavior and weight regulation driven by low self-esteem due to weight preoccupation and perceptions toward body weight and shape. Two major groups of such disorders are anorexia nervosa (AN) and bulimia nervosa (BN). The etiology of EDs is complex and evidence indicates that both biological/genetic and psychosocial factors are involv…	22473707
Negraes, P. D.; Cugola, F. R.; Herai, R. H.; Trujillo, C. A.; Cristino, A. S.; Chailangkarn, T.; Muotri, A. R.; Duvvuri, V.	Yes	Modeling anorexia nervosa: transcriptional insights from human iPSC-derived neurons	TRANSLATIONAL PSYCHIATRY	2017	Anorexia nervosa (AN) is a complex and multifactorial disorder occurring predominantly in women. Despite having the highest mortality among psychiatric conditions, it still lacks robust and effective treatment. Disorders such as AN are most likely syndromes with multiple genetic contributions, however, genome-wide studies have been underpowered to reveal associations with this uncommon illness. H…	28291261
Neyazi, Alexandra; Buchholz, Vanessa; Burkert, Alexandra; Hillemacher, Thomas; de Zwaan, Martina; Herzog, Wolfgang; Jahn, Kirsten; Giel, Katrin; Herpertz, Stephan; Buchholz, Christian A.; Dinkel, Andreas; Burgmer, Markus; Zeeck, Almut; Bleich, Stefan; Zipfel, Stephan; Frieling, Helge		Association of Leptin Gene DNA Methylation With Diagnosis and Treatment Outcome of Anorexia Nervosa	FRONTIERS IN PSYCHIATRY	2019	Epigenetic alterations are increasingly implicated in the pathophysiology of anorexia nervosa (AN) but are as yet poorly understood. We investigated possible associations between the leptin gene (LEP) and the leptin receptor gene (LEPR) DNA promoter methylation and (1) a diagnosis of AN and (2) outcome after a 10 months psychotherapeutic outpatient treatment. 129 (LEPR: n = 135) patients with AN …	31031654
Nilsson, Ida A. K.	No	The anx/anx Mouse - A Valuable Resource in Anorexia Nervosa Research	FRONTIERS IN NEUROSCIENCE	2019	Animal models are invaluable resources in research concerning the neurobiology of anorexia nervosa (AN), to a large extent since valid clinical samples are rare. None of the existing models can capture all aspects of AN but they are able to mirror the core features of the disorder e.g., elective starvation, emaciation and premature death. The anorectic anx/anx mouse is of particular value for the…	30804742	Animal model
Niwinski, Piotr; Remberk, Barbara; Rybakowski, Filip; Rokicki, Dariusz	Yes	Psychiatric Symptoms as the First or Solitary Manifestation of Somatic Illnesses: Hyperammonaemia Type II	NEUROPSYCHOBIOLOGY	2021	Aim: We describe the difficulties encountered in making a diagnosis where a somatic condition manifests itself alongside psychiatric symptoms associated with possible psychiatric comorbidities. Methods: A case study is presented of a 15-year-old girl who was eventually diagnosed with ornithine transcarbamylase (OTC) deficiency (hyperammonaemia type II), following an initial diagnosis of pervasive…	32688360
Oguro-Ando, Asami; Bamford, Rosemary A.; Sital, Wiedjai; Sprengers, Jan J.; Zuko, Amila; Matser, Jolien M.; Oppelaar, Hugo; Sarabdjitsingh, Angela; Joels, Marian; Burbach, J. Peter H.; Kas, Martien J.	Yes-N	Cntn4, a risk gene for neuropsychiatric disorders, modulates hippocampal synaptic plasticity and behavior	TRANSLATIONAL PSYCHIATRY	2021	Neurodevelopmental and neuropsychiatric disorders, such as autism spectrum disorders (ASD), anorexia nervosa (AN), Alzheimer's disease (AD), and schizophrenia (SZ), are heterogeneous brain disorders with unknown etiology. Genome wide studies have revealed a wide variety of risk genes for these disorders, indicating a biological link between genetic signaling pathways and brain pathology. A unique…	33542194
Ortega, Francisco J.; Aguera, Zaida; Sabater, Monica; Moreno-Navarrete, Jose M.; Alonso-Ledesma, Isabel; Xifra, Gemma; Botas, Patricia; Delgado, Elias; Jimenez-Murcia, Susana; Fernandez-Garcia, Jose C.; Tinahones, Francisco J.; Banos, Rosa M.; Botella, Cristina; de la Torre, Rafael; Fruhbeck, Gema; Rodriguez, Amaia; Estivill, Xavier; Casanueva, Felipe; Ricart, Wifredo; Fernandez-Aranda, Fernando;…	Yes	Genetic variations of the bitter taste receptor TAS2R38 are associated with obesity and impact on single immune traits	MOLECULAR NUTRITION & FOOD RESEARCH	2016	ScopeChanges in genetic variations affecting the taste receptor, type 2, member 38 (TAS2R38) may identify the interacting mechanism leading to obesity and potential associations with proteins partaking in innate immunity, such as surfactant protein D (SPD) and mannan-binding lectin (MBL).Methods and resultsWe evaluated haplotypes of the bitter-taste receptor TAS2R38 in an identification sample of…	27059147
Palmeira, Lara; Cunha, Marina; Padez, Cristina; Alvarez, Manuela; Pinto-Gouveia, Jose; Manco, Licinio	Yes	Association study of variants in genes FTO, SLC6A4, DRD2, BDNF and GHRL with binge eating disorder (BED) in Portuguese women	PSYCHIATRY RESEARCH	2019	A population based case-control study was conducted in Portuguese women with overweight/obesity to investigate the possible association of variants in genes FTO, SLC6A4, DRD2, BDNF and GHRL with binge eating disorder (BED). The distribution of seven polymorphisms was evaluated in 31 BED patients and 62 controls. No significant associations were found between polymorphisms and BED. Of interest, a …	30677719
Parafita-Fernandez, A.; Escalona-Fermin, M. M.; Sampil, M.; Morana, N.; Viso, E.; Fernandez-Vila, P. C.	Yes	Acquired night blindness due to bad eating patterns	EUROPEAN JOURNAL OF CLINICAL NUTRITION	2015	We report a case of acquired night blindness in a developed country (Spain) without risk factors for nutritional deficiency disease or family history of hereditary retinal disease. A 76-year-old woman presented with acquired night blindness of 6-month progression. After a thorough inquiry about eating patterns she becomes suspicious of vitamin A low dietary intake, which is analytically confirmed…	25804276
Peng, Sufang; Yu, Shunying; Wang, Qian; Kang, Qing; Zhang, Yanxia; Zhang, Ran; Jiang, Wenhui; Qian, Yiping; Zhang, Haiyin; Zhang, Mingdao; Xiao, Zeping; Chen, Jue	Yes	Dopamine receptor D2 and catechol-O-methyltransferase gene polymorphisms associated with anorexia nervosa in Chinese Han population DRD2 and COMT gene polymorphisms were associated with AN	NEUROSCIENCE LETTERS	2016	Dopamine receptor D2 (DRD2) and catechol-O-methyltransferase (COMT) are important in dopamine system which is proved to be associated with food-anticipatory behavior, food restriction, reward and motivation. This has made them good candidates for anorexia nervosa (AN). The aim of this work is to explore the roles of DRD2 (rs1800497) and COMT (rs4680, rs4633, rs4818) gene polymorphisms in the susc…	26808641
Pereira Carvalho Saraiva, Rodrigo de Alves; Cavaco, Tania; Santos, Jennifer; Sequeira, Filomena; Neves, Silvia; Neves, Antonio	No	Pseudo Bartter Syndrome in anorexia nervosa	EATING AND WEIGHT DISORDERS-STUDIES ON ANOREXIA BULIMIA AND OBESITY	2022	Introduction Anorexia nervosa is a psychiatric disorder with various non-psychiatric manifestations that arise from the self-imposed malnourishment and possible purging behaviors. These medical manifestations or complications may mimic non psychiatric disorders and difficult the diagnosis of an eating disorder. Case report We report the case of a patient with a binge-eating/purging subtype of ano…	36342654	Case study
Pfleiderer, Anne; Mishra, Ajay Kumar; Lagier, Jean-Christophe; Robert, Catherine; Caputo, Aurelia; Raoult, Didier; Fournier, Pierre-Edouard	No	Non-contiguous finished genome sequence and description of Alistipes ihumii sp nov.	STANDARDS IN GENOMIC SCIENCES	2014	Alistipes ihumii strain AP11(T) sp. nov. is the type strain of A. ihumii sp. nov., a new species within the genus Alistipes. This strain, whose genome is described here, was isolated from the fecal flora of a 21-year-old French Caucasian female, suffering from a severe restrictive form of anorexia nervosa since the age of 12 years. A. ihumii is a Gram-negative anaerobic bacillus. Here we describe…	25197494	Non-genetic
Pietrucci, Carla L.; Milton, Laura K.; Greaves, Erika; Stefanidis, Aneta; van den Buuse, Maarten; Oldfield, Brian J.; Foldi, Claire J.	No	The BDNF Val66Met Polymorphism Does Not Increase Susceptibility to Activity-Based Anorexia in Rats	BIOLOGY-BASEL	2022	Simple Summary Genetic animal models are a valuable tool for understanding how human pathologies develop. The type of animal model chosen is important for uncovering effects specific to certain behaviours and neurobiological functions. A polymorphism in the brain-derived neurotrophic factor (BDNF) has been linked with various clinical conditions in human subjects and with mouse models of anorecti…	35625351	Animal model
Pisetsky, Emily M.; Thornton, Laura M.; Lichtenstein, Paul; Pedersen, Nancy L.; Bulik, Cynthia M.		Suicide Attempts in Women With Eating Disorders	JOURNAL OF ABNORMAL PSYCHOLOGY	2013	We evaluated whether the prevalence of lifetime suicide attempts/completions was higher in women with a lifetime history of an eating disorder than in women with no eating disorder and assessed whether eating disorder features, comorbid psychopathology, and personality characteristics were associated with suicide attempts in women with anorexia nervosa, restricting subtype (ANR), anorexia nervosa…	24364606
Polushina, Tatiana; Banerjee, Niladri; Giddaluru, Sudheer; Bettella, Francesco; Espeseth, Thomas; Lundervold, Astri J.; Djurovic, Srdjan; Cichon, Sven; Hoffmann, Per; Noethen, Markus M.; Steen, Vidar M.; Andreassen, Ole A.; Le Hellard, Stephanie	Yes	Identification of pleiotropy at the gene level between psychiatric disorders and related traits	TRANSLATIONAL PSYCHIATRY	2021	Major mental disorders are highly prevalent and make a substantial contribution to the global disease burden. It is known that mental disorders share clinical characteristics, and genome-wide association studies (GWASs) have recently provided evidence for shared genetic factors as well. Genetic overlaps are usually identified at the single-marker level. Here, we aimed to identify genetic overlaps…	34326310
Power, Robert A.; Kyaga, Simon; Uher, Rudolf; MacCabe, James H.; Langstrom, Niklas; Landen, Mikael; McGuffin, Peter; Lewis, Cathryn M.; Lichtenstein, Paul; Svensson, Anna C.	Yes	Fecundity of Patients With Schizophrenia, Autism, Bipolar Disorder, Depression, Anorexia Nervosa, or Substance Abuse vs Their Unaffected Siblings	JAMA PSYCHIATRY	2013	Context: It is unknown how genetic variants conferring liability to psychiatric disorders survive in the population despite strong negative selection. However, this is key to understanding their etiology and designing studies to identify risk variants.Objectives: To examine the reproductive fitness of patients with schizophrenia and other psychiatric disorders vs their unaffected siblings and to …	23147713
Raevuori, Anu		[Genetic etiology of eating disorders].	Duodecim; laaketieteellinen aikakauskirja	2013	Most twin studies suggest a heritability of SO to 80% for liability to eating disorders. At least moderate heritability is further supported by family and adoption studies. Polymorphisms of the 5-HT2A and BDNF genes appear robust candidates for anorexia nervosa and bulimia nervosa, while linkage studies suggest loci for anorexia nervosa in chromosome 1 and a locus in chromosome 10 for bulimia ner…	24340712
Rajcsanyi, Luisa S.; Hoffmann, Anne; Ghosh, Adhideb; Matrisch-Dinkler, Birgit; Zheng, Yiran; Peters, Triinu; Sun, Wenfei; Dong, Hua; Noe, Falko; Wolfrum, Christian; Herpertz-Dahlmann, Beate; Seitz, Jochen; de Zwaan, Martina; Herzog, Wolfgang; Ehrlich, Stefan; Zipfel, Stephan; Giel, Katrin; Egberts, Karin; Burghardt, Roland; Foecker, Manuel; Tsai, Linus T.; Mueller, Timo D.; Blueher, Matthias; Heb…	Yes	Genetic variants in genes involved in creatine biosynthesis in patients with severe obesity or anorexia nervosa	FRONTIERS IN GENETICS	2023	Increased thermogenesis in brown adipose tissue might have an obesity-reducing effect in humans. In transgenic mice, depletion of genes involved in creatine metabolism results in disrupted thermogenic capacity and altered effects of high-fat feeding on body weight. Data analyses of a sex-stratified genome-wide association study (GWAS) for body mass index (BMI) within the genomic regions of genes …	37101650
Ramasamy, Dhamodharan; Lagier, Jean-Christophe; Rossi-, Morgane; Pfleiderer, Tamisier Anne; Michelle, Caroline; Couderc, Carine; Raoult, Didier; Fournier, Pierre-Edouard	No	Genome sequence and description of Bacteroides timonensis sp nov.	STANDARDS IN GENOMIC SCIENCES	2014	Bacteroides timonensis strain AP1(T) (= CSUR P194 = DSM 26083) is the type strain of B. timonensis sp. nov. This strain, whose genome is described here, was isolated from the fecal flora of a 21-year-old French Caucasoid female who suffered from severe anorexia nervosa. Bacteroides timonensis is a Gram-negative, obligate anaerobic bacillus. Here we describe the features of this organism, together…	25197491	Non-genetic
Ramoz, Nicolas; Clarke, Julia; Gorwood, Philip	Yes-N	Genetics and epigenetics of eating disorders	Biologie Aujourd hui	2017	Eating disorders (EDs) are complex and multifactorial psychiatric illnesses that induce significant and sustained pathological disruption of food intake. The Diagnostic and Statistical Manual of Mental Illnesses (DSM-5) describes the clinical criteria of major disorders including anorexia nervosa (AN), bulimia nervosa (BN) and binge eating disorder (BED). The neurobiological basis of food intake …	28682231
Ramoz, Nicolas; Versini, Audrey; Gorwood, Philip	No	Anorexia Nervosa and Estrogen Receptors	ANOREXIA	2013	Anorexia nervosa (AN) is a chronic psychiatric disorder with a high prevalence of 0.6% and the highest mortality rates among psychiatric diseases, around 10%, mostly due to undernutrition and suicide. AN is characterized by physiological features with a body mass index less than 17.5 kg/m(2), low bone mineral density and amenorrhea, psychological symptoms with a distortion of image body, and beha…	23601424	Review
Rezaei Tavirani, Majid; Rezaei Tavirani, Mostafa; Vafaee, Reza	No	Interaction Network Prediction and Analysis of Anorexia Nervosa	IRANIAN JOURNAL OF CHILD NEUROLOGY	2019	ObjectivesAnorexia Nervosa (AN) as a mental condition is a common eating disorder among young women. We aimed to shed lights on molecular behavior of this serious disorder in terms of protein interacting profile to provide further insight about its complexity.Materials & MethodsThe AN related genes were extracted from STRING database and included in interactome via Cytoscape software. The central…	31327968	Non-genetic
Rudolph, Amelie; Stengel, Andreas; Suhs, Maria; Schaper, Selina; Woelk, Ellen; Rose, Matthias; Hofmann, Tobias; Scherma, Maria	Yes	Circulating Neuronatin Levels Are Positively Associated with BMI and Body Fat Mass but Not with Psychological Parameters	NUTRIENTS	2023	Human genetic studies have associated Neuronatin gene variants with anorexia nervosa (AN) and obesity. Studies on the expression of the Neuronatin gene product, a proteolipid, are lacking. We investigated the relationship between circulating Neuronatin, body mass index (BMI), body composition (BC), physical activity (PA), and psychometric outcomes in patients with AN, normal weight, and obesity. …	37630847
Saffrey, Richard; Novakovic, Boris; Wade, Tracey D.	Yes	Assessing Global and Gene Specific DNA Methylation in Anorexia Nervosa: A Pilot Study	INTERNATIONAL JOURNAL OF EATING DISORDERS	2014	Objective: At present there are no genome-wide methylation data available in anorexia nervosa (AN) and no studies have examined the potential dynamic nature of DNA methylation during treatment, so it is unclear whether epigenetic disruption established over long periods of malnourishment is reversible. The current study examined global levels of DNA methylation and methylation at a labile imprint…	24115305
Sahu, Apeksha; Gopalakrishnan, Lathika; Gaur, Nayana; Chatterjee, Oishi; Mol, Praseeda; Modi, Prashant Kumar; Dagamajalu, Shobha; Advani, Jayshree; Jain, Sanjeev; Prasad, T. S. Keshava	No	The 5-Hydroxytryptamine signaling map: an overview of serotonin-serotonin receptor mediated signaling network	JOURNAL OF CELL COMMUNICATION AND SIGNALING	2018	The monoamine neurotransmitter, 5-Hydroxytryptamine or serotonin, is derived from tryptophan and synthesized both centrally and systemically. Fourteen structurally and functionally distinct receptor subtypes have been identified for serotonin, each of which mediates the neurotransmitter's effects through a range of downstream signaling molecules and effectors. Although it is most frequently descr…	30043327	Non-genetic
Sala, Margarita; Han, Kihwan; Acevedo, Summer; Krawczyk, Daniel C.; McAdams, Carrie J.		Oxytocin Receptor Polymorphism Decreases Midline Neural Activations to Social Stimuli in Anorexia Nervosa	FRONTIERS IN PSYCHOLOGY	2018	Oxytocin is a neurotransmitter related to both feeding and social behavior: anorexia nervosa is a psychiatric illness defined by reduced food intake, weight loss, and problems in social perceptions. Oxytocin receptor single nucleotide polymorphisms rs2254298 or rs53576 and neural responses to social stimuli were evaluated in adult women with or recovered from anorexia nervosa using functional mag…	30542304
Sano, Akira	No	Pharmacogenetics Focused on Special Phenotypes	JAPANESE JOURNAL OF NEUROPSYCHOPHARMACOLOGY	2011	Akira SANO (Department of Psychiatry, Kagoshima University Graduate School of Medical and Dental Sciences, 8-35-1, Sakuragaoka, Kagoshima, 890-8520 Japan) Pharmacogenetics focused on special phenotypes. Jpn. J. Neuropsychopharmacol., 31: 163-165 (2011).It is well-known that the patients with autosomal recessive juvenile Parkinsonism (ARJP), which is caused by the loss of function mutation in the …	21941850	Not Anorexia Nervosa
Scherma, Maria; Palmas, Maria Francesca; Pisanu, Augusta; Masia, Paolo; Dedoni, Simona; Camoglio, Chiara; Fratta, Walter; Carta, Anna R.; Fadda, Paola	No	Induction of Activity-Regulated Cytoskeleton-Associated Protein and c-Fos Expression in an Animal Model of Anorexia Nervosa	NUTRIENTS	2023	Anorexia nervosa (AN) is a complex eating disorder characterized by reduced caloric intake to achieve body-weight loss. Furthermore, over-exercise is commonly reported. In recent years, animal models of AN have provided evidence for neuroplasticity changes in specific brain areas of the mesocorticolimbic circuit, which controls a multitude of functions including reward, emotion, motivation, and c…	37686862	Genetic non-h
Schroeder, Mariana; Jakovcevski, Mira; Polacheck, Tamar; Drori, Yonat; Luoni, Alessia; Roeh, Simone; Zaugg, Jonas; Ben-Dor, Shifra; Albrecht, Christiane; Chen, Alon	Yes	Placental miR-340 mediates vulnerability to activity based anorexia in mice	NATURE COMMUNICATIONS	2018	Anorexia nervosa (AN) is a devastating eating disorder characterized by self-starvation that mainly affects women. Its etiology is unknown, which impedes successful treatment options leading to a limited chance of full recovery. Here, we show that gestation is a vulnerable window that can influence the predisposition to AN. By screening placental microRNA expression of naive and prenatally stress…	29686286
Schulz, Nina; Belheouane, Meriem; Dahmen, Brigitte; Ruan, Vanessa A.; Specht, Hannah E.; Dempfle, Astrid; Herpertz-Dahlmann, Beate; Baines, John F.; Seitz, Jochen	Yes	Gut microbiota alteration in adolescent anorexia nervosa does not normalize with short-term weight restoration	INTERNATIONAL JOURNAL OF EATING DISORDERS	2021	Objective Gut microbiota are linked to metabolic function, body weight regulation, and brain and behavioral changes. Alteration of gut microbiota is repeatedly demonstrated in adults with anorexia nervosa (AN) and transplantation of stool from adult patients with AN reduces weight gain, food consumption and food efficiency in germ-free mice. No similar data are available for adolescents, who migh…	33314258
Scott-Van Zeeland, A A; Bloss, C S; Tewhey, R; Bansal, V; Torkamani, A; Libiger, O; Duvvuri, V; Wineinger, N; Galvez, L; Darst, B F; Smith, E N; Carson, A; Pham, P; Phillips, T; Villarasa, N; Tisch, R; Zhang, G; Levy, S; Murray, S; Chen, W; Srinivasan, S; Berenson, G; Brandt, H; Crawford, S; Crow, S; Fichter, M M; Halmi, K A; Johnson, C; Kaplan, A S; La Via, M; Mitchell, J E; Strober, M; Rotondo,…	Yes	Evidence for the role of EPHX2 gene variants in anorexia nervosa.	Molecular psychiatry	2014	Anorexia nervosa (AN) and related eating disorders are complex, multifactorial neuropsychiatric conditions with likely rare and common genetic and environmental determinants. To identify genetic variants associated with AN, we pursued a series of sequencing and genotyping studies focusing on the coding regions and upstream sequence of 152 candidate genes in a total of 1205 AN cases and 1948 contr…	23999524
Seidel, Maria; Ehrlich, Stefan; Breithaupt, Lauren; Welch, Elisabeth; Wiklund, Camilla; Hubel, Christopher; Thornton, Laura M.; Savva, Androula; Fundin, Bengt T.; Pege, Jessica; Billger, Annelie; Abbaspour, Afrouz; Schaefer, Martin; Boehm, Ilka; Zvrskovec, Johan; Rosager, Emilie Vangsgaard; Hasselbalch, Katharina Collin; Leppa, Virpi; Sjogren, Magnus; Nergardh, Ricard; Feusner, Jamie D.; Ghaderi,…	Yes	Study protocol of comprehensive risk evaluation for anorexia nervosa in twins (CREAT): a study of discordant monozygotic twins with anorexia nervosa	BMC PSYCHIATRY	2020	Background Anorexia nervosa (AN) is a severe disorder, for which genetic evidence suggests psychiatric as well as metabolic origins. AN has high somatic and psychiatric comorbidities, broad impact on quality of life, and elevated mortality. Risk factor studies of AN have focused on differences between acutely ill and recovered individuals. Such comparisons often yield ambiguous conclusions, as al…	33054774
Shih, P. B.; Yang, J.; Morisseau, C.; German, J. B.; Scott-Van Zeeland, A. A.; Armando, A. M.; Quehenberger, O.; Bergen, A. W.; Magistretti, P.; Berrettini, W.; Halmi, K. A.; Schork, N.; Hammock, B. D.; Kaye, W.	Yes	Dysregulation of soluble epoxide hydrolase and lipidomic profiles in anorexia nervosa	MOLECULAR PSYCHIATRY	2016	Individuals with anorexia nervosa (AN) restrict eating and become emaciated. They tend to have an aversion to foods rich in fat. Because epoxide hydrolase 2 (EPHX2) was identified as a novel AN susceptibility gene, and because its protein product, soluble epoxide hydrolase (sEH), converts bioactive epoxides of polyunsaturated fatty acid (PUFA) to the corresponding diols, lipidomic and metabolomic…	25824304
Silber, T. J.	No	Anorexia nervosa in children and adolescents: diagnosis, treatment and the role of the pediatrician	MINERVA PEDIATRICA	2013	The diagnosis and treatment of anorexia nervosa (AN) in children and adolescents has some commonality but also differs from that of this condition in adults. A new understanding of AN is emerging research data from the fields of epidemiology, genetics, and brain biology, suggest that there may be an underlying brain diathesis predisposing towards AN. It is now proposed that that what starts as a …	23422570	Non-genetic
Sinanoglu, Gokce Kavak; Aydin, Memduha	No	A Case of Gitelman Syndrome Diagnosed with Anorexia Nervosa in a Psychiatry Clinic	TURK PSIKIYATRI DERGISI	2020	Anorexia nervosa is a disorder that is characterized by excessive preoccupation with body weight and shape, and conscious attempts to stay in low weight due to fear of weight gain. Vomiting, one of the methods used by anorexia nervosa patients to stay in low weight, is one of the most important causes of hypokalemia. Diuretics and diarrhea are other common causes of hypokalemia. If hypokalemia is…		Case study
Slof-Op't Landt, Margarita C. T.; Bartels, Meike; Middeldorp, Christel M.; van Beijsterveldt, Catherina E. M.; Slagboom, P. Eline; Boomsma, Dorret I.; van Furth, Eric F.; Meulenbelt, Ingrid	Yes	Genetic Variation at the TPH2 Gene Influences Impulsivity in Addition to Eating Disorders	BEHAVIOR GENETICS	2013	Genes are involved in eating disorders (EDs) and self-induced vomiting (SV), a key symptom of different types of EDs. Perfectionism and impulsivity are potential risk factors for EDs. TPH2 (tryptophan hydroxylase 2) SNP rs1473473 was previously associated with anorexia nervosa and EDs characterized by SV. Could perfectionism or impulsivity be underlying the association between rs1473473 and EDs? …	23239044
Song, Weichen; Wang, Weidi; Yu, Shunying; Lin, Guan Ning	Yes	Dissection of the Genetic Association between Anorexia Nervosa and Obsessive-Compulsive Disorder at the Network and Cellular Levels	GENES	2021	Anorexia nervosa (AN) and obsessive-compulsive disorder (OCD) exhibit a high co-morbidity rate, similar symptoms, and a shared genetic basis. However, an understanding of the specific underlying mechanisms of these commonalities is currently limited. Here, we collected Genome-Wide Association Analysis results for AN and OCD, and obtained genes hit by the top SNPs as the risk genes. We then carrie…	33801746
Starr, Taylor B.; Kreipe, Richard E.	No	Anorexia Nervosa and Bulimia Nervosa: Brains, Bones and Breeding	CURRENT PSYCHIATRY REPORTS	2014	Recent research has modified both the conceptualization and treatment of eating disorders. New diagnostic criteria reducing the not otherwise specified category should facilitate the early recognition and treatment of anorexia nervosa (AN) and bulimia nervosa (BN). Technology-based studies identify AN and BN as brain circuit disorders; epidemiologic studies reveal that the narrow racial, ethnic a…	24705938	Review
Steiger, Howard; Booij, Linda; Kahan, Esther; McGregor, Kevin; Thaler, Lea; Fletcher, Emilie; Labbe, Aurelie; Joober, Ridha; Israel, Mimi; Szyf, Moshe; Agellon, Luis B.; Gauvin, Lise; St-Hilaire, Annie; Rossi, Erika		A longitudinal, epigenome-wide study of DNA methylation in anorexia nervosa: results in actively ill, partially weight-restored, long-term remitted and non-eating-disordered women	JOURNAL OF PSYCHIATRY & NEUROSCIENCE	2019	Background This study explored state-related tendencies in DNA methylation in people with anorexia nervosa. Methods We measured genome-wide DNA methylation in 75 women with active anorexia nervosa (active), 31 women showing stable remission of anorexia nervosa (remitted) and 41 women with no eating disorder (NED). We also obtained postintervention methylation data from 52 of the women from the ac…	30693739
Steiger, Howard; Booij, Linda; Thaler, Lea; St-Hilaire, Annie; Israel, Mimi; Casey, Kevin F.; Oliverio, Stephanie; Crescenzi, Olivia; Lee, Viveca; Turecki, Gustavo; Joober, Ridha; Szyf, Moshe; Breton, Edith	Yes	DNA methylation in people with anorexia nervosa: Epigenome-wide patterns in actively ill, long-term remitted, and healthy-eater women	WORLD JOURNAL OF BIOLOGICAL PSYCHIATRY	2023	Objectives Recent studies have reported altered methylation levels at disorder-relevant DNA sites in people who are ill with Anorexia Nervosa (AN) compared to findings in people with no eating disorder (ED) or in whom AN has remitted. The preceding implies state-related influences upon gene expression in people with AN. This study further examined this notion. Methods We measured genome-wide DNA …	35703085
Stergioti, E.; Deligeoroglou, E.; Economou, E.; Tsitsika, A.; Dimopoulos, K. D.; Daponte, A.; Katsioulis, A.; Creatsas, G.	Yes	Gene receptor polymorphism as a risk factor for BMD deterioration in adolescent girls with anorexia nervosa	GYNECOLOGICAL ENDOCRINOLOGY	2013	Anorexia nervosa is a serious eating disorder that is associated with decreased bone mineral density and greater lifetime risk for fractures. This case-controlled study, analyzed single nucleotide polymorphisms of genes encoding vitamin D receptor, estrogen receptor alpha (ESR1), collagen type I and calcitonin receptor (CTR). Relationships between genotype and body mass index, cycling status and …	23772785
Strasser, Florian	No	Clinical Application of Ghrelin	CURRENT PHARMACEUTICAL DESIGN	2012	Ghrelin as a human natural hormone is involved in fundamental regulatory processes of eating and energy balance. Ghrelin signals the nutrient availability from the gastrointestinal tract to the central nervous system, up-regulates food intake and lowers energy expenditure mainly through hypothalamic mediators acting both centrally and peripherally including the gastrointestinal tract (motility, e…	22632860	Review
Subramanian, Subha; Braun, Patricia R.; Han, Shizhong; Potash, James B.	Yes	Investigation of differential HDAC4 methylation patterns in eating disorders	PSYCHIATRIC GENETICS	2018	The objective of this study was to investigate the relationship between methylation patterns of the histone deacetylase 4 gene and eating disorders in a site previously associated with anorexia nervosa (AN). Women with AN (N=28) or bulimia nervosa (BN) (N=19) were age-matched and sex-matched to controls (N=45). We obtained saliva-derived DNA and use bisulfite pyrosequencing to examine region-spec…	29256967
Svedlund, Anna; Tubic, Bojan; Elfvin, Anders; Magnusson, Per; Swolin-Eide, Diana	Yes	The Significance of the FTO Gene for Weight and Body Composition in Swedish Women With Severe Anorexia Nervosa During Intensive Nutrition Therapy	JOURNAL OF THE AMERICAN NUTRITION ASSOCIATION	2022	Objective: The aim of this prospective study was to investigate the potential influence of the fat mass and obesity-associated gene (FTO), SNP rs9939609, on body mass index (BMI) and body composition in women with anorexia nervosa (AN) undergoing intensive nutrition therapy. Method: Twenty-five female patients with AN (20.1 +/- 2.3 years; BMI, 15.5 +/- 0.9 kg/m(2)) were included for 12 weeks of t…	34283000
Talarczyk, Malgorzata	No	INDIVIDUAL PSYCHOTHERAPY OF FEMALE PATIENTS DIAGNOSED WITH ANOREXIA NERVOSA, CONCENTRATED ON WORKING WITH THEIR BODY IMAGE - AUTHOR'S ORIGINAL THERAPY	PSYCHOTERAPIA	2017	In the article I outline a therapeutic process for people with anorexia nervosa, which concerns viewing one's body image and self-esteem built around one's perceived figure. In the individual psychotherapeutic process presented here, which addresses the perception and evaluation of the body image experienced by patients, I focus on two major aspects: 1) striving for the so-called 'ideal' figure, …		Non-genetic
Tapajoz, Fernanda; Soneira, Sebastian; Allegri, Ricardo F.	Yes	Cognitive functioning as an endophenotype of anorexia nervosa. A study in first-degree relatives unaffected by the disease	INTERDISCIPLINARIA	2022	The cognitive profile of patients with anorexia nervosa is characterized by difficulties in central coherence and mental flexibility. Central coherence is defined by the ability to integrate incoming information in its own context, and weakness in central coherence is characterized by poor overall processing and superior detail processing. Mental flexibility is defined by the ability to change th…
Thaler, Lea; Brassard, Sarah; Booij, Linda; Kahan, Esther; McGregor, Kevin; Labbe, Aurelie; Israel, Mimi; Steiger, Howard	Yes	Methylation of the OXTR gene in women with anorexia nervosa: Relationship to social behavior	EUROPEAN EATING DISORDERS REVIEW	2020	DNA methylation allows for the environmental regulation of gene expression and is believed to link environmental stressors to psychiatric disorder phenotypes, such as anorexia nervosa (AN). The oxytocin receptor (OXTR) gene is epigenetically regulated, and studies have shown associations between OXTR and social behaviours in various samples, including women with AN. The present study examined dif…	31823473
Thornton, Laura M.; Munn-Chernoff, Melissa A.; Baker, Jessica H.; Jureus, Anders; Parker, Richard; Henders, Anjali K.; Larsen, Janne T.; Petersen, Liselotte; Watson, Hunna J.; Yilmaz, Zeynep; Kirk, Katherine M.; Gordon, Scott; Leppa, Virpi M.; Martin, Felicity C.; Whiteman, David C.; Olsen, Catherine M.; Werge, Thomas M.; Pedersen, Nancy L.; Kaye, Walter; Bergen, Andrew W.; Halmi, Katherine A.; S…	Yes	The Anorexia Nervosa Genetics Initiative (ANGI): Overview and methods	CONTEMPORARY CLINICAL TRIALS	2018	Background-Genetic factors contribute to anorexia nervosa (AN); and the first genome-wide significant locus has been identified. We describe methods and procedures for the Anorexia Nervosa Genetics Initiative (ANGI), an international collaboration designed to rapidly recruit 13,000 individuals with AN and ancestrally matched controls. We present sample characteristics and the utility of an online…	30287268
Thornton, Laura M.; Welch, Elisabeth; Munn-Chernoff, Melissa A.; Lichtenstein, Paul; Bulik, Cynthia M.	Yes	Anorexia Nervosa, Major Depression, and Suicide Attempts: Shared Genetic Factors	SUICIDE AND LIFE-THREATENING BEHAVIOR	2016	The extent to which genetic and environmental factors influenced anorexia nervosa (AN), major depressive disorder (MDD), and suicide attempts (SA) were evaluated. Participants were 6,899 women from the Swedish Twin Study of Adults: Genes and Environment. A Cholesky decomposition assessed independent and overlapping genetic and environmental contributions to AN, MDD, and SA. Genetic factors accoun…	26916469
Tremolizzo, L.; Conti, E.; Bomba, M.; Uccellini, O.; Rossi, M. S.; Marfone, M.; Corbetta, F.; Santarone, M. E.; Raggi, M. E.; Neri, F.; Ferrarese, C.; Nacinovich, R.	Yes	Decreased whole-blood global DNA methylation is related to serum hormones in anorexia nervosa adolescents	WORLD JOURNAL OF BIOLOGICAL PSYCHIATRY	2014	Objectives. The one-carbon metabolism, also known as methionine-homocysteine cycle, governs the dynamics of DNA methylation, epigenetically regulating gene expression, and has been reported altered in anorexia nervosa (AN) adult patients. The aim of this study consisted in assessing whole-blood DNA methylation in adolescent AN patients, assessing its significance in relationship to clinical and h…	24286295
Trivedi, Aditi M.; Dworsky, Zephyr D.; Kim, Jenny; Yu, Jennifer C.; Kumar, Maya M.	No	Malnutrition from anorexia nervosa triggers severe complications of hereditary spherocytosis in an adolescent girl: A case report	CLINICAL CASE REPORTS	2022	Hemolytic crises and aplastic crises in hereditary spherocytosis (HS) are most commonly triggered by viral infections. We present the case of an adolescent girl with HS who developed unexpected and life-threatening complications of her inherited hemolytic anemia as a consequence of anorexia nervosa and severe malnutrition.	35662786	Case study
Tylee, Daniel S.; Sun, Jiayin; Hess, Jonathan L.; Tahir, Muhammad A.; Sharma, Esha; Malik, Rainer; Worrall, Bradford B.; Levine, Andrew J.; Martinson, Jeremy J.; Nejentsev, Sergey; Speed, Doug; Fischer, Annegret; Mick, Eric; Walker, Brian R.; Crawford, Andrew; Grant, Struan F. A.; Polychronakos, Constantin; Bradfield, Jonathan P.; Sleiman, Patrick M. A.; Hakonarson, Hakon; Ellinghaus, Eva; Elder,…	Yes	Genetic correlations among psychiatric and immune-related phenotypes based on genome-wide association data	AMERICAN JOURNAL OF MEDICAL GENETICS PART B-NEUROPSYCHIATRIC GENETICS	2018	Individuals with psychiatric disorders have elevated rates of autoimmune comorbidity and altered immune signaling. It is unclear whether these altered immunological states have a shared genetic basis with those psychiatric disorders. The present study sought to use existing summary-level data from previous genome-wide association studies to determine if commonly varying single nucleotide polymorp…	30325587
Wade, Tracey D.; Gordon, Scott; Medland, Sarah; Bulik, Cynthia M.; Heath, Andrew C.; Montgomery, Grant W.; Martin, Nicholas G.	Yes	Genetic variants associated with disordered eating	INTERNATIONAL JOURNAL OF EATING DISORDERS	2013	Objective: Although the genetic contribution to the development of anorexia nervosa (AN) has long been recognized, there has been little progress relative to other psychiatric disorders in identifying specific susceptibility genes. Here, we have carried out a genome-wide association study on an unselected community sample of female twins surveyed for eating disorders.Method: We conducted genome-w…
Wade, Tracey D; Gordon, Scott; Medland, Sarah; Bulik, Cynthia M; Heath, Andrew C; Montgomery, Grant W; Martin, Nicholas G	Yes	Genetic variants associated with disordered eating.	The International journal of eating disorders	2013	OBJECTIVE: Although the genetic contribution to the development of anorexia nervosa (AN) has long been recognized, there has been little progress relative to other psychiatric disorders in identifying specific susceptibility genes. Here, we have carried out a genome-wide association study on an unselected community sample of female twins surveyed for eating disorders.METHOD: We conducted genome-w…	23568457
Wallace, Gregory L.; Richard, Emily; Peng, Cynthia S.; Knodt, Annchen R.; Hariri, Ahmad R.	Yes	Subclinical eating disorder traits are correlated with cortical thickness in regions associated with food reward and perception	BRAIN IMAGING AND BEHAVIOR	2020	Behavioral traits associated with various forms of psychopathology are conceptualized as dimensional, varying from those present in a frank disorder to subclinical expression. Demonstrating links between these behavioral traits and neurobiological indicators, such as brain structure, provides one form of validation for this view. However, unlike behavioral dimensions associated with other forms o…	30617787
Walton, E.; Hibar, D.; Yilmaz, Z.;	Yes	Exploration of Shared Genetic Architecture Between Subcortical Brain Volumes and Anorexia Nervosa	MOLECULAR NEUROBIOLOGY	2019	In MRI scans of patientswith anorexia nervosa (AN), reductions in brain volume are often apparent. However, it is unknownwhether such brain abnormalities are influenced by genetic determinants that partially overlap with those underlyingAN. Here, we used a battery of methods (LD score regression, genetic risk scores, sign test, SNP effect concordance analysis, and Mendelian randomization) to inve…	30519816
Walton, Esther; Bernardoni, Fabio; B	No	Brain Structure in Acutely Underweight and Partially Weight-Restored Individuals With Anorexia Nervosa: A Coordinated Analysis by the ENIGMA Eating Disorders Working Group	BIOLOGICAL PSYCHIATRY	2022	BACKGROUND: The pattern of structural brain abnormalities in anorexia nervosa (AN) is still not well understood. While several studies report substantial deficits in gray matter volume and cortical thickness in acutely underweight patients, others find no differences, or even increases in patients compared with healthy control subjects. Recent weight regain before scanning may explain some of thi…	36031441	Non-genetic
Wang, K.; Zhang, H.; Bloss, C. S.; Duvvuri, V.; Kaye, W.; Schork, N. J.; Berrettini, W.; Hakonarson, H.	Yes-N	A genome-wide association study on common SNPs and rare CNVs in anorexia nervosa	MOLECULAR PSYCHIATRY	2011	Anorexia nervosa (AN) is a mental illness with high mortality that most commonly afflicts adolescent female individuals. Clinical symptoms include chronic food refusal, weight loss and body image distortions. We carried out a genome-wide association study on 1033 AN cases and 3733 pediatric control subjects, all of whom were of European ancestry and were genotyped on the Illumina HumanHap610 plat…	21079607
Watson, Hunna J.; Thornton, Laura M.;	Yes	Common Genetic Variation and Age of Onset of Anorexia Nervosa	BIOLOGICAL PSYCHIATRY: GLOBAL OPEN SCIENCE	2022	BACKGROUND: Genetics and biology may influence the age of onset of anorexia nervosa (AN). The aims of this study were to determine whether common genetic variation contributes to age of onset of AN and to investigate the genetic associations between age of onset of AN and age at menarche.METHODS: A secondary analysis of the Psychiatric Genomics Consortium genome-wide association study (GWAS) of A…	36324647
Watson, Hunna J.; Yilmaz, Zeynep; Thorntont,	Yes	Genome-wide association study identifies eight risk loci and implicates metabo-psychiatric origins for anorexia nervosa	NATURE GENETICS	2019	Characterized primarily by a low body-mass index, anorexia nervosa is a complex and serious illness(1), affecting 0.9-4% of women and 0.3% of men(2-4), with twin-based heritability estimates of 50-60%(5). Mortality rates are higher than those in other psychiatric disorders(6), and outcomes are unacceptably poor(7). Here we combine data from the Anorexia Nervosa Genetics Initiative (ANGI)(8,9) and…	31308545
Woods, Gina N.; Ewing, Susan K.; Sigurdsson, Sigurdur; Kado, Deborah M.; Ix, Joachim H.; Hue, Trisha F.; Eiriksdottir, Gudny; Xu, Kaipin; Gudnason, Vilmundur; Lang, Thomas F.; Vittinghoff, Eric; Harris, Tamara B.; Rosen, Clifford J.; Li, Xiaojuan; Schwartz, Ann V.	Yes	Chronic Kidney Disease Is Associated With Greater Bone Marrow Adiposity	JOURNAL OF BONE AND MINERAL RESEARCH	2018	Bone marrow adiposity is associated with aging, osteoporosis, and reduced hematopoiesis, as well as anorexia nervosa, but little is known about the underlying mechanisms that affect marrow adiposity. Chronic kidney disease (CKD) may influence bone marrow adipose tissue (BMAT), possibly through loss of lean mass or higher circulating levels of sclerostin. To test these hypotheses, we investigated …	30075054
Yan, Pan; Gao, Bing; Wang, Shuqi; Wang, Shengdong; Li, Jing; Song, Mingfen	Yes	Association of 5-HTR2A-1438A/G polymorphism with anorexia nervosa and bulimia nervosa: A meta-analysis	NEUROSCIENCE LETTERS	2021	Although a number of studies have been conducted on the association of -1438A/G polymorphism in serotonin 2A receptor (5-HTR2A) gene with anorexia nervosa (AN) and bulimia nervosa (BN), the results remained inconsistent. We thus performed a meta-analysis to clarify the effects of -1438A/G polymorphism on the risk of AN and BN. PubMed, Embase, the Cochrane Library, CNKI, Weipu and Wanfang database…	33940056
Yang, Jun; Shih, Pei-an Betty	Yes-N	Fasting and postprandial soluble epoxide hydrolase-associated eicosanoids of remitted patients with eating disorder	DATA IN BRIEF	2018	Food aversion and food avoidance are significant challenges to overcome for patients with eating disorder such as anorexia nervosa. The epoxide hydrolase 2 gene (EPXH2) has been uncovered as a novel anorexia nervosa risk gene. We have also discovered EPHX2-associated eicosanoids derived from polyunsaturated fatty acids to be aberrant in patients with anorexia nervosa, suggesting that genetically …	29876402
Yang, Liulin; Li, Yun; Turki, Turki; Tan, Huizi; Wei, Zhi; Chang, Xiao	Yes-N	Weighted Gene Co-Expression Network Analysis Reveals Dysregulation of Mitochondrial Oxidative Phosphorylation in Eating Disorders	GENES	2018	The underlying mechanisms of eating disorders (EDs) are very complicated and still poorly understood. The pathogenesis of EDs may involve the interplay of multiple genes. To investigate the dysregulated gene pathways in EDs we analyzed gene expression profiling in dorsolateral prefrontal cortex (DLPFC) tissues from 15 EDs cases, including 3 with anorexia nervosa (AN), 7 with bulimia nervosa (BN),…	29958387
Yao, Hong; Yu, Peng-Cheng; Jiang, Chun-Ming	Yes	Metabolomics-driven identification of perturbations in amino acid and sphingolipid metabolism as therapeutic targets in a rat model of anorexia nervosa disease using chemometric analysis and a multivariate analysis platform	RSC ADVANCES	2020	It is important to explore novel therapeutic targets and develop an effective strategy for the treatment of anorexia nervosa. In this work, serum samples were analyzed using ultra-performance liquid chromatography coupled with quadrupole time-of flight mass spectrometry (UPLC/Q-TOF MS) coupled with chemometric analysis and multivariate analysis to obtain the metabolites and their corresponding pa…	35498285
Yilmaz, Zeynep; Halvorsen, Matthew; Bryois, Julien; Yu, Dongmei; Thornton, Laura M.; Zerwas, Stephanie; Micali, Nadia; Moessner, Rainald; Burton, Christie L.; Zai, Gwyneth; Erdman, Lauren; Kas, Martien J.; Arnold, Paul D.; Davis, Lea K.; Knowles, James A.; Breen, Gerome; Scharf, Jeremiah M.; Nestadt, Gerald; Mathews, Carol A.; Bulik, Cynthia M.; Mattheisen, Manuel; Crowley, James J.	Yes	Examination of the shared genetic basis of anorexia nervosa and obsessive-compulsive disorder	MOLECULAR PSYCHIATRY	2020	Anorexia nervosa (AN) and obsessive-compulsive disorder (OCD) are often comorbid and likely to share genetic risk factors. Hence, we examine their shared genetic background using a cross-disorder GWAS meta-analysis of 3495 AN cases, 2688 OCD cases, and 18,013 controls. We confirmed a high genetic correlation between AN and OCD (r(g) = 0.49 +/- 0.13,p = 9.07 x 10(-7)) and a sizable SNP heritabilit…	30087453
Yilmaz, Zeynep; Kaplan, Allan S.; Tiwari, Arun K.; Levitan, Robert D.; Piran, Sara; Bergen, Andrew W.; Kaye, Walter H.; Hakonarson, Hakon; Wang, Kai; Berrettini, Wade H.; Brandt, Harry A.; Bulik, Cynthia M.; Crawford, Steven; Crow, Scott; Fichter, Manfred M.; Halmi, Katherine A.; Johnson, Craig L.; Keel, Pamela K.; Klump, Kelly L.; Magistretti, Pierre; Mitchell, James E.; Strober, Michael; Thornt…	Yes	The role of leptin, melanocortin, and neurotrophin system genes on body weight in anorexia nervosa and bulimia nervosa	JOURNAL OF PSYCHIATRIC RESEARCH	2014	Objective: Although low weight is a key factor contributing to the high mortality in anorexia nervosa (AN), it is unclear how AN patients sustain low weight compared with bulimia nervosa (BN) patients with similar psychopathology. Studies of genes involved in appetite and weight regulation in eating disorders have yielded variable findings, in part due to small sample size and clinical heterogene…	24831852
Yilmaz, Zeynep; Schaumberg, Katherine; Halvorsen, Matthew; Goodman, Erica L.; Brosof, Leigh C.; Crowley, James J.; Mathews, Carol A.; Mattheisen, Manuel; Breen, Gerome; Bulik, Cynthia M.; Micali, Nadia; Zerwas, Stephanie C.	Yes	Predicting eating disorder and anxiety symptoms using disorder-specific and transdiagnostic polygenic scores for anorexia nervosa and obsessive-compulsive disorder	PSYCHOLOGICAL MEDICINE	2023	Background Clinical, epidemiological, and genetic findings support an overlap between eating disorders, obsessive-compulsive disorder (OCD), and anxiety symptoms. However, little research has examined the role of genetics in the expression of underlying phenotypes. We investigated whether the anorexia nervosa (AN), OCD, or AN/OCD transdiagnostic polygenic scores (PGS) predict eating disorder, OCD…	35243971
Yilmaz, Zeynep; Szatkiewicz, Jin P.; Crowley, James J.; Ancalade, NaEshia; Brandys, Marek K.; van Elburg, Annemarie; de Kovel, Carolien G. F.; Adan, Roger A. H.; Hinney, Anke; Hebebrand, Johannes; Gratacos, Monica; Fernandez-Aranda, Fernando; Escaramis, Georgia; Gonzalez, Juan R.; Estivill, Xavier; Zeggini, Eleftheria; Sullivan, Patrick F.; Bulik, Cynthia M.	Yes	Exploration of large, rare copy number variants associated with psychiatric and neurodevelopmental disorders in individuals with anorexia nervosa	PSYCHIATRIC GENETICS	2017	Anorexia nervosa (AN) is a serious and heritable psychiatric disorder. To date, studies of copy number variants (CNVs) have been limited and inconclusive because of small sample sizes. We conducted a case-only genome-wide CNV survey in 1983 female AN cases included in the Genetic Consortium for Anorexia Nervosa. Following stringent quality control procedures, we investigated whether pathogenic CN…	28368970
Yuan, Runxue; Yang, Lei; Yao, Gaiqi; Geng, Shuxia; Ge, Qinggang; Bo, Shining; Li, Xueni	Yes	Features of gut microbiota in patients with anorexia nervosa	CHINESE MEDICAL JOURNAL	2022	Background:Anorexia nervosa (AN) is a psychological disorder, which is characterized by the misunderstanding of body image, food restriction, and low body weight. An increasing number of studies have reported that the pathophysiological mechanism of AN might be associated with the dysbiosis of gut microbiota. The purpose of our study was to explore the features of gut microbiota in patients with …	36191590
Zapata, Rizaldy C. C.; Nasamran, Chanond A. A.; Chilin-Fuentes, Daisy R. R.; Dulawa, Stephanie C. C.; Osborn, Olivia	No	Identification of adipose tissue transcriptomic memory of anorexia nervosa	MOLECULAR MEDICINE	2023	BackgroundAnorexia nervosa (AN) is a complex debilitating disease characterized by intense fear of weight gain and excessive exercise. It is the deadliest of any psychiatric disorder with a high rate of recidivism, yet its pathophysiology is unclear. The Activity-Based Anorexia (ABA) paradigm is a widely accepted mouse model of AN that recapitulates hypophagia and hyperactivity despite reduced bo…	37582711	Animal model
Zgheib, Sara; Mequinion, Mathieu; Lucas, Stephanie; Leterme, Damien; Ghali, Olfa; Tolle, Virginie; Zizzari, Philippe; Bellefontaine, Nicole; Legroux-Gerot, Isabelle; Hardouin, Pierre; Broux, Odile; Viltart, Odile; Chauveau, Christophe	No	Long-Term Physiological Alterations and Recovery in a Mouse Model of Separation Associated with Time-Restricted Feeding: A Tool to Study Anorexia Nervosa Related Consequences	PLOS ONE	2014	Background: Anorexia nervosa is a primary psychiatric disorder, with non-negligible rates of mortality and morbidity. Some of the related alterations could participate in a vicious cycle limiting the recovery. Animal models mimicking various physiological alterations related to anorexia nervosa are necessary to provide better strategies of treatment.Aim: To explore physiological alterations and r…	25090643	Animal model
Zhang, Chen; Chen, Jue; Jia, Xiuzhen; Yu, Shunying; Jiang, Wenhui; Zhang, Ran; Yuan, Aihua; Qian, Yiping; Fan, Juan; Zhang, Mingdao; Fang, Yiru; Xiao, Zeping	Yes	Estrogen receptor 1 gene rs2295193 polymorphism and anorexia nervosa: New data and meta-analysis	ASIA-PACIFIC PSYCHIATRY	2013	IntroductionEstrogen plays essential roles in the regulation of food intake, adiposity, and body weight control. The estrogen alpha receptor, encoded by estrogen receptor 1 gene (ESR1), has been implicated with anorexia nervosa (AN). A previous study indicated that the rs2295193 polymorphism in ESR1 may confer a genetic susceptibility to AN.MethodsIn a case-control study, we assessed 195 AN proba…	24106242
Zhang, Fuquan; Baranova, Ancha; Zhou, Chao; Cao, Hongbao; Chen, Jiu; Zhang, Xiangrong; Xu, Mingqing	Yes	Causal influences of neuroticism on mental health and cardiovascular disease	HUMAN GENETICS	2021	We investigated the relationship between neuroticism and 16 mental and 18 physical traits using summary results of genome-wide association studies for these traits. LD score regression was used to investigate genetic correlations between neuroticism and the 34 health outcomes. Mendelian randomization was performed to investigate mutual causal relationships between neuroticism and the 34 health ou…	33973063
Zhang, Ruyue; Birgegard, Andreas; Fundin, Bengt; Landen, Mikael; Thornton, Laura M.; Bulik, Cynthia M.; Dinkler, Lisa	Yes	Association of autism diagnosis and polygenic scores with eating disorder severity	EUROPEAN EATING DISORDERS REVIEW	2022	Among individuals with eating disorders (ED), those with co-occurring autism are often considered to have more severe presentations and poorer prognosis. However, previous findings have been contradictory and limited by small sample size and/or cross-sectional assessment of autistic traits. We examine the hypothesis that autism diagnosis and autism polygenic score (PGS) are associated with increa…	35855524
Zhang, Shuang; Lyons, Nicholas; Koedam, Marijke; van de Peppel, Jeroen; van Leeuwen, Johannes P. T. M.; van der Eerden, Bram C. J.	No	Identification of small molecules as novel anti-adipogenic compounds based on Connectivity Map	FRONTIERS IN ENDOCRINOLOGY	2022	Several physiological and pathological conditions such as aging, obesity, diabetes, anorexia nervosa are associated with increased adipogenesis in the bone marrow. A lack of effective drugs hinder the improved treatment for aberrant accumulation of bone marrow adipocytes. Given the higher costs, longer duration and sometimes lack of efficacy in drug discovery, computational and experimental strat…	36589834	Non-genetic
Zheng, Yiran; Rajcsanyi, Luisa Sophie; Herpertz-Dahlmann, Beate; Seitz, Jochen; de Zwaan, Martina; Herzog, Wolfgang; Ehrlich, Stefan; Zipfel, Stephan; Giel, Katrin; Egberts, Karin; Burghardt, Roland; Foecker, Manuel; Al-Lahham, Saad; Peters, Triinu; Libuda, Lars; Antel, Jochen; Hebebrand, Johannes; Hinney, Anke	Yes	PTBP2 - a gene with relevance for both Anorexia nervosa and body weight regulation	TRANSLATIONAL PSYCHIATRY	2022	Genetic factors are relevant for both eating disorders and body weight regulation. A recent genome-wide association study (GWAS) for anorexia nervosa (AN) detected eight genome-wide significant chromosomal loci. One of these loci, rs10747478, was also genome-wide and significantly associated with body mass index (BMI). The nearest coding gene is the Polypyrimidine Tract Binding Protein 2 gene (PT…	35680849
Zheng, Yiran; Rajcsanyi, Luisa Sophie; Kowalczyk, Manuela; Giuranna, Johanna; Herpertz-Dahlmann, Beate; Seitz, Jochen; de Zwaan, Martina; Herzog, Wolfgang; Ehrlich, Stefan; Zipfel, Stephan; Giel, Katrin; Egberts, Karin; Burghardt, Roland; Foecker, Manuel; Al-Lahham, Saad; Hebebrand, Johannes; Fuhrer, Dagmar; Tan, Susanne; Zwanziger, Denise; Peters, Triinu; Hinney, Anke	Yes	Lipocalin 2-mutation screen and serum levels in patients with anorexia nervosa or obesity and in lean individuals	FRONTIERS IN ENDOCRINOLOGY	2023	ContextThe bone-derived adipokine lipocalin-2 is relevant for body weight regulation by stimulating the leptin-melanocortin pathway. ObjectiveWe aimed to (i) detect variants in the lipocalin-2 gene (LCN2) which are relevant for body weight regulation and/or anorexia nervosa (AN); (ii) describe and characterize the impact of LCN2 and MC4R variants on circulating lipocalin-2 level. MethodsSanger se…	37025415
Zhou, Z. C.; McAdam, D. B.; Donnelly, D. R.	Redun	Endophenotypes: A conceptual link between anorexia nervosa and autism spectrum disorder	RESEARCH IN DEVELOPMENTAL DISABILITIES	2018	The paper, by translating the concept and the two models of endophenotype (EP), strengthens the hypothesis that there exists a linkage between anorexia nervosa (AN) and autism spectrum disorder (ASD). Specifically, the paper synthesizes empirical research that supported the idea that individuals with AN and individuals with ASD share similarities with respect to their neurocognitive EPs and tempe…	29239739
Ziora-Jakutowicz, Karolina N.; Zimowski, Janusz; Ziora, Katarzyna; Bednarska-Makaruk, Malgorzata; Swietochowska, Elzbieta; Gorczyca, Piotr; Szczepanska, Maria; Machura, Edyta; Stojewska, Malgorzata; Golab-Jeneral, Katarzyna; Blaska, Malgorzata; Mizgala-Izworska, Elzbieta; Kukla, Michal; Rybakowski, Filip	Yes	Evaluation of the frequency of RETN c.62G>A and RETN c.-180C>G polymorphisms in the resistin coding gene in girls with anorexia nervosa	ENDOKRYNOLOGIA POLSKA	2021	Introduction: Anorexia nervosa (AN) is a serious psychosomatic syndrome, classified as an eating disorder. AN patients strive to lose weight below the normal limits defined for a specific age and height, achieving their goal even at the expense of extreme emaciation. AN has a multifactorial aetiology. Genetic factors are believed to be significant in the predisposition to the development of AN. I…	34292570
Ziora-Jakutowicz, Karolina N.; Zimowski, Janusz; Ziora, Katarzyna; Bednarska-Makaruk, Malgorzata; Swietochowska, Elzbieta; Gorczyca, Piotr; Szczepanska, Maria; Machura, Edyta; Stojewska, Malgorzata; Golab-Jeneral, Katarzyna; Blaska, Malgorzata; Mizgala-Izworska, Elzbieta; Kukla, Michal; Rybakowski, Filip	Yes	Evaluation of the frequency of ADIPOQ c.45 T>G and ADIPOQ c.276 G>T polymorphisms in adiponectin coding gene in girls with anorexia nervosa	ENDOKRYNOLOGIA POLSKA	2021	Introduction: Anorexia nervosa (AN) is a serious chronic psychosomatic disorder, the essence of which are attempts by the sufferer to obtain a slim silhouette by deliberate weight loss (restrictive diet, strenuous physical exercise, provoking vomiting). The aetiology of this disorder is multifactorial. Genetic factors that influence the predisposition to AN have been sought. A broad meta-analysis…	34292569
Ziora-Jakutowicz, Karolina; Zimowski, Janusz; Ziora, Katarzyna; Oswiecimska, Joanna; Swietochowska, Elzbieta; Gorczyca, Piotr; Bednarska-Makaruk, Malgorzata; Szczesniak, Dominika; Rybakowski, Filip	Yes	Genetic polymorphisms and serum concentrations of adiponectin and resistin in anorexia nervosa and healthy controls - pilot study	NEUROENDOCRINOLOGY LETTERS	2017	BACKGROUND: A possible role of adipokines in the regulation of body weight in patients with anorexia nervosa (AN) has been proposed. Polymorphisms in genes encoding adiponectin and resistin in AN have not been widely assessed, yet. OBJECTIVES: 1) Assessment the frequency of ADIPOQ c.45T>G, ADIPOQ c.276G>T polymorphisms in adiponectin and RETN c.62G>A, RETN c.-180C>G in resistin genes in AN patien…	28759190

## Sheet: PSYInfo
PMID	Screen 1	Screen 2	Title	Citation	First Author	Journal/Book	Publication Year	Notes	Exclusion reason
26106053	Done	Yes D	Severity of eating disorder symptoms related to oxytocin receptor polymorphisms in anorexia nervosa	Psychiatry Res. 2015 Aug 30;228(3):641-8. doi: 10.1016/j.psychres.2015.05.040. Epub 2015 Jun 11.	Acevedo SF	Psychiatry Res	2015	We examined whether single nucleotide polymorphisms (SNPs) of the oxytocin receptor gene (OXTR) correlated with clinical symptoms in women with anorexia nervosa, bulimia nervosa, and healthy comparison (HC) women. Subjects completed clinical assessments and provided DNA for analysis. Subjects were divided into four groups: HC, subjects currently with anorexia nervosa (AN-C), subjects with a histo…
22127997	Done	Yes D	No association of brain-derived neurotrophic factor Val66Met polymorphism with anorexia nervosa in Japanese	Am J Med Genet B Neuropsychiatr Genet. 2012 Jan;159B(1):48-52. doi: 10.1002/ajmg.b.32000. Epub 2011 Nov 29.	Ando T	Am J Med Genet B Neuropsychiatr Genet	2012	The Met66 allele of the Val66Met polymorphism in the brain-derived neurotrophic factor (BDNF) gene has been reported to be associated with anorexia nervosa (AN), and also lower minimum body mass index (BMI) and higher harm avoidance in AN. We genotyped the Val66Met polymorphism (rs6265) in 689 AN cases and 573 control subjects. There were no significant differences in the genotype or allele frequ…
	Done	Yes D	Joint Hypermobility and clinical correlates in a group of patients with eating disorders.		Baeza-Velasco, Carolina; Seneque, Maude; Courtet, Philippe; Olié, Émilie; Chatenet, Charles; Espinoza, Paola; Dorard, Géraldine; Guillaume, Sébastien	Frontiers in Psychiatry	2022	Background: The ability to move joints beyond the normal range of motion is called Joint Hypermobility (JHM). JHM has been associated with a plethora of physical problems and is a frequent sign of hereditary disorders of connective tissue. Neuropsychiatric conditions such as eating disorders (ED) have also been related to JHM. However, little is known about the clinical profile of people with ED …
33091847	Done	Yes D	DNA methylation of ghrelin and leptin receptors in underweight and recovered patients with anorexia nervosa	J Psychiatr Res. 2020 Dec;131:271-278. doi: 10.1016/j.jpsychires.2020.08.026. Epub 2020 Aug 28.	Batury VL	J Psychiatr Res	2020
31804778	Done	Yes D	Peripheral serotonin transporter DNA methylation is linked to increased salience network connectivity in females with anorexia nervosa	J Psychiatry Neurosci. 2020 May 1;45(3):206-213. doi: 10.1503/jpn.190016.	Boehm I	J Psychiatry Neurosci	2020	We obtained resting-state functional connectivity (rsFC) data and blood samples from 55 acutely underweight female patients with anorexia nervosa and 55 age-matched female healthy controls. We decomposed imaging data using independent component analysis. We used bisulfite pyrosequencing to analyze blood DNA methylation within the promoter region of SLC6A4. We then explored salience network rsFC p…
25808061	Done	Yes D	DNA methylation in individuals with anorexia nervosa and in matched normal-eater controls: A genome-wide study	Int J Eat Disord. 2015 Nov;48(7):874-82. doi: 10.1002/eat.22374. Epub 2015 Mar 23.	Booij L	Int J Eat Disord	2015	Method: Genome-wide methylation profiles, obtained using DNA from whole blood, were determined in 29 women currently ill with AN (10 with AN-restrictive type, 19 with AN-binge/purge type) and 15 normal-weight, normal-eater control women, using 450 K Illumina bead arrays. Results: Regardless of type, AN patients showed higher and less-variable global methylation patterns than controls. False Disco…
22488946	Done	Yes D	Association between serotonin transporter gene polymorphism and eating disorders outcome: a 6-year follow-up study	Am J Med Genet B Neuropsychiatr Genet. 2012 Jul;159B(5):491-500. doi: 10.1002/ajmg.b.32052. Epub 2012 Apr 9.	Castellini G	Am J Med Genet B Neuropsychiatr Genet	2012	We studied the relationships between 5-HTTLPR polymorphism, eating specific and general psychopathology and the long-term outcome of anorexia nervosa (AN) and bulimia nervosa (BN) patients. We evaluated the distribution of the functional 5-HTTLPR polymorphism in a series of 201 Italian, Caucasian, eating disorder patients (113 with AN and 88 with BN binge/purging (BP subtype) and in 150 Caucasian…
30878790	Done	Yes D	Microduplications at the 15q11.2 BP1-BP2 locus are enriched in patients with anorexia nervosa	J Psychiatr Res. 2019 Jun;113:34-38. doi: 10.1016/j.jpsychires.2019.01.021. Epub 2019 Jan 29.	Chang X	J Psychiatr Res	2019	Microduplication at 15q11.2 have been reported in genetic association studies of schizophrenia and autism. Given the potential overlap in psychiatric symptoms of schizophrenia and autism with anorexia nervosa (AN), we were inspired to test the association of this CNV locus with the genetic susceptibility of AN using ParseCNV, a highly quality controlled CNV pipeline developed by our group. The CN…
23775394	Done	Yes D	Association between a common CYP17A1 haplotype and anxiety in female anorexia nervosa	Arch Womens Ment Health. 2013 Oct;16(5):423-8. doi: 10.1007/s00737-013-0363-x. Epub 2013 Jun 18.	Czerniak E	Arch Womens Ment Health	2013	We performed analysis of 100 Israeli AN family trios accounting for CYP17A1 haplotypes characteristic of populations of European origin and studied genotype-phenotype relationships using correlation analyses and transmission disequilibrium test. Although our analysis revealed no evidence of association between CYP17A1 and AN per se, it revealed an association between specific CYP17A1 haplotypes a…
23107791	Done	Yes D	The study of candidate genes related to the neurodevelopmental hypothesis of anorexia nervosa: classical association study versus decision tree	Psychiatry Res. 2013 Mar 30;206(1):117-21. doi: 10.1016/j.psychres.2012.09.005. Epub 2012 Oct 27.	Dmitrzak-Weglarz M	Psychiatry Res	2013	In this research, we conducted a study of genes connected with the neurodevelopmental hypothesis of anorexia nervosa, using classical statistical and data-mining methods to establish a relationship with disease risk and algorithms to identify the best genetic predictors of anorexia nervosa.
26938822	Done	Yes D	Association of the glucocorticoid receptor gene polymorphisms and their interaction with stressful life events in Polish adolescent girls with anorexia nervosa	Psychiatr Danub. 2016 Mar;28(1):51-7.	Dmitrzak-Weglarz M	Psychiatr Danub	2016	Subjects and methods: This study comprised 256 patients with AN and 167 control subjects. The questionnaires examining brief history of the mother's pregnancy and long-acting stress factors, as well as life events checklist to assess stressful life events during the 6 months prior to hospitalization were used. The eight common SNPs (rs6198, rs6191, rs6196, rs258813, rs33388, rs41423247, rs5614994…
22398003	Done	Yes D	Smoking, but not malnutrition, influences promoter-specific DNA methylation of the proopiomelanocortin gene in patients with and without anorexia nervosa	Can J Psychiatry. 2012 Mar;57(3):168-76. doi: 10.1177/070674371205700306.	Ehrlich S	Can J Psychiatry	2012	Method: We measured the effects of malnutrition and cigarette smoking on proopiomelanocortin (POMC) promoter-specific DNA methylation in female patients with and without anorexia nervosa (AN). POMC and its derived peptides (alpha melanocyte stimulating hormone and adrenocorticotropic hormone) are implicated in stress and feeding response. Promoter-specific DNA methylation of the POMC gene was det…
23046831	Done	Yes D	Catechol-O-methyltransferase genotype modifies executive functioning and prefrontal functional connectivity in women with anorexia nervosa	J Psychiatry Neurosci. 2013 Jul;38(4):241-8. doi: 10.1503/jpn.120068.	Favaro A	J Psychiatry Neurosci	2013	Methods: All participants performed the Wisconsin Card Sorting Task, and a subsample underwent resting-state functional magnetic resonance imaging. Results: We included 166 patients with DSM-IV lifetime anorexia nervosa and 140 healthy women in our study. Both underweight and weight-recovered patients with anorexia nervosa showed high levels of perseveration, but only in the underweight group did…
23122554	Done	Yes D	Executive functioning in anorexia nervosa patients and their unaffected relatives	Psychiatry Res. 2013 Aug 15;208(3):238-44. doi: 10.1016/j.psychres.2012.10.001. Epub 2012 Oct 31.	Galimberti E	Psychiatry Res	2013	The use of the neurocognitive endophenotype approach may facilitate our understanding of the AN pathophysiology. We investigated decision-making, set-shifting and planning in AN patients (n=29) and their unaffected relatives (n=29) compared to healthy probands (n=29) and their relatives (n=29). The Iowa Gambling Task (IGT), the Tower of Hanoi (ToH) and the Wisconsin Card Sorting Test (WCST) were …
28948079	Done	Yes D	Influence of TFAP2B and KCTD15 genetic variability on personality dimensions in anorexia and bulimia nervosa	Brain Behav. 2017 Jul 27;7(9):e00784. doi: 10.1002/brb3.784. eCollection 2017 Sep.	Gamero-Villarroel C	Brain Behav	2017	Methods: We screened 425 participants (169 ED patients, 75 obese subjects, and 181 controls) for 10 clinically relevant and tag single-nucleotide polymorphisms (SNPs) in KCTD15 and TFAP2B by the Sequenom MassARRAY platform and direct sequencing. Psychometric evaluation was performed with EDI-2 and SCL-90R inventories. Results: The KCTD15 rs287103 T variant allele was associated with increased ris…
29879886	Done	Yes D	Association of COMT Val158Met Polymorphism with Psychopathological Symptoms in Patients with Eating Disorders	Curr Mol Med. 2018;18(1):65-70. doi: 10.2174/1566524018666180608090512.	Gervasini G	Curr Mol Med	2018	Method: A total of 303 ED patients, diagnosed according to DSM-5 criteria, completed the SCL-90R questionnaire and were genotyped for the Val158Met polymorphism. Results: There were significant differences in the global indices of the SCL-90R inventory between the three ED groups (Anorexia Nervosa (AN), Bulimia Nervosa (BN) and binge-eating disorder; ANOVA-p < 0.05). Females with BN showed the hi…
33575982	Done	Yes D	Variability in cannabinoid receptor genes is associated with psychiatric comorbidities in anorexia nervosa	Eat Weight Disord. 2021 Dec;26(8):2597-2606. doi: 10.1007/s40519-021-01106-7. Epub 2021 Feb 11.	González LM	Eat Weight Disord	2021
27367046	Done	Yes D	High-throughput DNA methylation analysis in anorexia nervosa confirms TNXB hypermethylation	World J Biol Psychiatry. 2018 Apr;19(3):187-199. doi: 10.1080/15622975.2016.1190033. Epub 2016 Jul 1.	Kesselmeier M	World J Biol Psychiatry	2018	Methods: We examined high-throughput DNA methylation derived from whole blood of 47 females with AN, 47 lean females without AN and 100 population-based females to compare AN with both controls. To account for different cell type compositions, we applied two reference-free methods (FastLMM-EWASher, RefFreeEWAS) and searched for consensus CpG sites identified by both methods. We used a validation …
23778302	Done	Yes D	Assessment of gene expression in peripheral blood using RNAseq before and after weight restoration in anorexia nervosa	Psychiatry Res. 2013 Nov 30;210(1):287-93. doi: 10.1016/j.psychres.2013.05.026. Epub 2013 Jun 15.	Kim Y	Psychiatry Res	2013	We examined gene expression in the blood of six females with anorexia nervosa (AN) before and after weight restoration using RNAseq. AN cases (aged 19-39) completed clinical assessments and had blood drawn for RNA at hospital admission (T1,<~75% ideal body weight, IBW) and again at discharge (T2,≥ ~ 85% IBW). To examine the relationship between weight restoration and differential gene expression,…
24523928	Done	Yes D	Differential methylation of the oxytocin receptor gene in patients with anorexia nervosa: a pilot study	PLoS One. 2014 Feb 11;9(2):e88673. doi: 10.1371/journal.pone.0088673. eCollection 2014.	Kim YR	PLoS One	2014	Methods: We analyzed the methylation status of the CpG sites in a region from the exon 1 to the MT2 regions of the OXTR gene in buccal cells from 15 patients and 36 healthy women using bisulfite sequencing. We further examined whether methylation status was associated with markers of illness severity or form. Results: We identified six CpG sites with significant differences in average methylation…
31385420	Done	Yes D	Interaction between polymorphisms of the oxytocinergic system genes and emotion perception in inpatients with anorexia nervosa	Eur Eat Disord Rev. 2019 Sep;27(5):481-494. doi: 10.1002/erv.2698. Epub 2019 Aug 5.	Kucharska K	Eur Eat Disord Rev	2019	Results: The AN group showed decreased EP abilities compared with HCs. SNPs of rs2740204, rs6133010, and rs53576 were associated with differences in EP in women with AN and in HCs. The SNP of rs4869317 was associated with the level of eating disorders symptoms in HCs. Conclusions: The OXT system may be involved in EP difficulties in AN. SNPs within genes related to OXT pathways may influence EP a…
32544712	Done	Yes D	Identification of rare variants in CADM1 in patients with anorexia nervosa	Psychiatry Res. 2020 Sep;291:113191. doi: 10.1016/j.psychres.2020.113191. Epub 2020 Jun 8.	Lin Z	Psychiatry Res	2020	As a polygenic psychiatric disorder, the genetics of anorexia nervosa (AN) remains largely unexplored. Recently a large GWAS meta-analysis identified a significant SNP (rs6589488) as associated with AN. We suggested that rs6589488 might have gotten its association as being in linkage disequilibrium with unknown variants or functional intronic variants. In a selective cohort containing 51 patients…
30554102	Done	Yes D	Genetic variability in the serotoninergic system and age of onset in anorexia nervosa and obsessive-compulsive disorder	Psychiatry Res. 2019 Jan;271:554-558. doi: 10.1016/j.psychres.2018.12.019. Epub 2018 Dec 6.	Plana MT	Psychiatry Res	2019	The age of onset of some psychiatric disorders may have etiopathogenic and clinical effects and may influence outcome. Following on from previous work by our group where we showed that early onset anorexia nervosa (AN) and obsessive-compulsive disorder (OCD) shared a common genetic background, the aim of the present study is to assess genetic pleiotropy related to the serotonergic system (SLC6A4,…
25824304	Done	Yes D	Dysregulation of soluble epoxide hydrolase and lipidomic profiles in anorexia nervosa	Mol Psychiatry. 2016 Apr;21(4):537-46. doi: 10.1038/mp.2015.26. Epub 2015 Mar 31.	Shih PB	Mol Psychiatry	2016	Epoxide substrates of sEH and associated oxylipins were measured in ill AN, recovered AN and gender- and race-matched controls. PUFA and oxylipin markers were tested as potential biomarkers for AN. Oxylipin ratios were calculated as proxy markers of in vivo sEH activity. Several free- and total PUFAs were associated with AN diagnosis and with AN recovery. AN displayed elevated n-3 PUFAs and may d…
29256967	Done	Yes D	Investigation of differential HDAC4 methylation patterns in eating disorders	Psychiatr Genet. 2018 Feb;28(1):12-15. doi: 10.1097/YPG.0000000000000189.	Subramanian S	Psychiatr Genet	2018	We obtained saliva-derived DNA and use bisulfite pyrosequencing to examine region-specific methylation differences between cases and controls. The region assayed includes 15 CpGs. We found no significant association between the previously implicated CpG and either AN or BN. We found that three CpGs were nominally associated with AN (P=0.02-0.03); the largest difference was a 9% hypermethylation i…
31823473	Done	Yes D	Methylation of the OXTR gene in women with anorexia nervosa: Relationship to social behavior	Eur Eat Disord Rev. 2020 Jan;28(1):79-86. doi: 10.1002/erv.2703. Epub 2019 Dec 10.	Thaler L	Eur Eat Disord Rev	2020	The present study examined differential levels of methylation at various CG sites of the OXTR gene in 69 women with active AN (AN-Active), 21 in whom AN was in remission (AN-Rem) and 35 with no eating disorder (NED). Within each group, we explored the correlation between methylation and measures of social behaviour such as insecure attachment and social avoidance. Hypermethylation of a number of …
24286295	Done	Yes D	Decreased whole-blood global DNA methylation is related to serum hormones in anorexia nervosa adolescents	World J Biol Psychiatry. 2014 May;15(4):327-33. doi: 10.3109/15622975.2013.860467. Epub 2013 Nov 29.	Tremolizzo L	World J Biol Psychiatry	2014	Methods: Whole-blood global DNA methylation was measured as incorporation of [(3)H]dCTP following HpaII cut in 32 adolescent females affected by restrictive type AN and compared to 13 healthy controls. Homocysteine, vitamin B12 and folate plasma levels were assessed as well as fasting plasma levels of leptin and steroid hormones. Clinical variables, including severity and associate states and tra…
24831852	Done	Yes D	The role of leptin, melanocortin, and neurotrophin system genes on body weight in anorexia nervosa and bulimia nervosa	J Psychiatr Res. 2014 Aug;55:77-86. doi: 10.1016/j.jpsychires.2014.04.005. Epub 2014 Apr 16.	Yilmaz Z	J Psychiatr Res	2014	Method: Our sample consisted of 745 individuals with AN without a history of BN, 245 individuals with BN without a history of AN, and 321 controls. We genotyped 20 markers with known or putative function among genes selected from leptin, melanocortin, and neurotrophin systems. Results: There were no significant differences in allele frequencies among individuals with AN, BN, and controls. AGRP rs…
	No		The impact of COMT, BDNF and 5‑HTT brain-genes on the development of anorexia nervosa: A systematic review.		Abou Al Hassan, Sirine; Cutinha, Darren; Mattar, Lama	Eating and Weight Disorders	2021	Purpose: The genetic aspect of anorexia nervosa (AN) involving specific genes of the central-nervous-system has not yet been clearly understood. The aim of this systematic review is to assess the impact of three candidate genes of the brain: catechol-O-methyltransferase, brain-derived neurotrophic factor (BDNF) and serotonin transporter protein, on the susceptibility to AN and identify whether a …	Review/Commentary/Proposal
	No		Comorbidity of eating disorders and bipolar disorder.		Akdemir, Asena; Narğis, Bahar Sarı	Klinik Psikiyatri Dergisi: The Journal of Clinical Psychiatry	2013	Eating disorders are common disorders especially in young women. Food restriction, binge eating, vomiting, purging are diagnostic features of the disorder. The prevalence in young women is reported as 0.3% for Anorexia Nervosa and as 1% for Bulimia Nervosa while it reaches to 5-10% if obesity is included to the clinic. Eating disorders are common in bipolar patients so that the clinicians should …	Review/Commentary/Proposal
	No		Binge eating and menstrual dysfunction.		Ålgars, Monica; Huang, Lu; Von Holle, Ann F.; Peat, Christine M.; Thornton, Laura M.; Lichtenstein, Paul; Bulik, Cynthia M.	Journal of Psychosomatic Research	2014	Objective: The relation between eating disorders and menstrual function has been widely studied, but it is unknown whether the behavior of binge eating itself is related to menstrual dysfunction. Methods: The 11,503 women included in this study were from the Swedish Twin study of Adults: Genes and Environment. The associations between menstrual dysfunction and binge eating were analyzed using log…	Not anorexia
23296547	No		Biogenetic explanations and public acceptance of people with eating disorders	Soc Psychiatry Psychiatr Epidemiol. 2013 Oct;48(10):1667-73. doi: 10.1007/s00127-012-0648-9. Epub 2013 Jan 8.	Angermeyer MC	Soc Psychiatry Psychiatr Epidemiol	2013	Methods: Population surveys were conducted in two large German cities. Respondents were presented with a vignette depicting a young female suffering from either anorexia nervosa (N = 680) or bulimia nervosa (N = 667), followed by a fully structured interview including questions on causal attributions, emotional reactions and desire for social distance. Results: Attribution to hereditary factors s…	Genetic non-hereditary, expression or methylation
	No		The psychiatric presentation of mitochondrial disorders in adults.		Anglin, Rebecca E.; Tarnopolsky, Mark A.; Mazurek, Michael F.; Rosebush, Patricia I.	The Journal of Neuropsychiatry and Clinical Neurosciences	2012	Although comorbid-psychiatric illness is increasingly being recognized in patients with mitochondrial disorders, there has been relatively little attention to psychiatric symptomatology as the primary clinical presentation. The authors report detailed clinical, biochemical, neuroradiological, and genetic findings in a series of 12 patients with mitochondrial disorders in whom psychiatric symptoms…	Review/Commentary/Proposal
24089313	No		Concurrence of anorexia nervosa and Noonan syndrome	Eur Eat Disord Rev. 2014 Jan;22(1):83-5. doi: 10.1002/erv.2261. Epub 2013 Sep 24.	Arvaniti A	Eur Eat Disord Rev	2014		Case report
	No		Structural and functional neural correlates of anorexia nervosa.		Atalayer, Deniz	Psikiyatride Güncel Yaklaşımlar	2018	The findings from neuroscience have shaped our understanding in the past decade regarding the way we perceive psychiatric illness. In addition to the more conventional theories that are based solely on the psychological and sociocultural factors to explain psychiatric disorders, there is growing evidence supporting a multifactorial etiology with genetic and neurological components. Anorexia nervo…	Review/Commentary/Proposal
26998792	No		Characteristics of depressive patients according to family history of affective illness: Findings from a French national cohort	J Affect Disord. 2016 Jul 1;198:15-22. doi: 10.1016/j.jad.2016.03.033. Epub 2016 Mar 10.	Azorin JM	J Affect Disord	2016	Methods: As part of the EPIDEP National Multisite French Study of 493 consecutive DSM-IV major depressive patients evaluated in at least two semi-structured interviews 1 month apart, 45 (9.1%) were classified as FHM, 210 (42.6%) as FHD, and 238 (48.3%) as FHO. Results: The main characteristics of FHM patients were a cyclothymic temperament, the presence of mixed features and diurnal variations of…	Non-genetic study
35390458	No		Dynamic Structural Brain Changes in Anorexia Nervosa: A Replication Study, Mega-analysis, and Virtual Histology Approach	J Am Acad Child Adolesc Psychiatry. 2022 Sep;61(9):1168-1181. doi: 10.1016/j.jaac.2022.03.026. Epub 2022 Apr 4.	Bahnsen K	J Am Acad Child Adolesc Psychiatry	2022	We confirmed sizeable and widespread reductions of CT as well as volumes (and, to a lesser extent, surface area) in acAN and rapid increases related to partial weight restoration. No differences were detected between either short- or long-term weight-recovered patients and HC. The virtual histology analysis identified associations between gene expression profiles of S1 pyramidal cells and oligode…	Genetic non-hereditary, expression or methylation
21541980	No		Amphetamine induced dopamine release increases anxiety in individuals recovered from anorexia nervosa	Int J Eat Disord. 2012 Mar;45(2):263-71. doi: 10.1002/eat.20937. Epub 2011 May 3.	Bailer UF	Int J Eat Disord	2012	Method: We used an amphetamine challenge and positron emission tomography [(11) C]raclopride paradigm to explore DA striatal transmission in 10 recovered (REC) AN compared with 9 control women (CW). Results: REC AN and CW were similar for baseline, postamphetamine [(11) C]raclopride binding potential (BP(ND) ) and change (Δ) in BP(ND) for all regions. In CW, ventral striatum Δ BP(ND) was associat…	Non-genetic study
	No		Can we fight stigma with science? The effect of aetiological framing on attitudes towards anorexia nervosa and the impact on volitional stigma.		Bannatyne, Amy Jean; Abel, Lisa Marie	Australian Journal of Psychology	2015	The present study experimentally investigated the way in which exposure to various aetiological explanations of anorexia nervosa (AN) differentially affected stigmatisation and behavioural intention outcomes. University students (N = 161) were randomly assigned to read one of four aetiological vignettes presenting the causes of AN as biological/genetic, socio‐cultural, environmental, or multifact…	Review/Commentary/Proposal
	No		Pilot clinical observations between food and drug seeking derived from fifty cases attending an eating disorder clinic.		Beitscher-Campbell, Harriet; Blum, Kenneth; Febo, Marcelo; Madigan, Margaret A.; Giordano, John; Badgaiyan, Rajendra D.; Braverman, Eric R.; Dushaj, Kristina; Li, Mona; Gold, Mark S.	Journal of Behavioral Addictions	2016	Background: The reward deficiency syndrome hypothesis posits that genes are responsible for reward dependence and related behaviors. There is evidence that both bulimia and anorexia nervosa, especially in women, have been linked to a lifetime history of substance use disorder (SUD). There are difficulties in accepting food as an addiction similar to drugs; however, increasingly neuroimaging studi…	Non-genetic study
	No		Nutritional status affects cortical folding: Lessons learned from anorexia nervosa.		Bernardoni, Fabio; King, Joseph A.; Geisler, Daniel; Birkenstock, Julian; Tam, Friederike I.; Weidner, Kerstin; Roessner, Veit; White, Tonya; Ehrlich, Stefan	Biological Psychiatry	2018	Background: Cortical folding is thought to remain relatively invariant after birth. Therefore, differences seen in psychiatric disorders have been proposed as early biomarkers or used as intermediate phenotypes in imaging genetics studies. Anorexia nervosa (AN) is associated with drastic and rapid structural brain alterations and thus may be an ideal model disorder to study environmental influenc…	Non-genetic study
35470453	No		Bridging the gap: Short structural variants in the genetics of anorexia nervosa	Int J Eat Disord. 2022 Jun;55(6):747-753. doi: 10.1002/eat.23716. Epub 2022 Apr 26.	Berthold N	Int J Eat Disord	2022	We present a novel approach, arguing that the genetic variant class, short structural variants, could answer this knowledge gap and allow development of biologically targeted therapeutics, improving quality-of-life and patient outcomes for affected individuals.	Review/Commentary/Proposal
	No		Applying epigenetic science to the understanding of eating disorders: A promising paradigm for research and practice.		Booij, Linda; Steiger, Howard	Current Opinion in Psychiatry	2020	Purpose of review: Studies indicate that environmental factors, acting at various moments throughout the life cycle, can result in epigenetically mediated alterations in gene expression. In this article, we review recent findings on the role of epigenetic factors in eating disorders, address methodological issues that need to be considered when interpreting research findings, and comment on possi…	Review/Commentary/Proposal
	No		Overview of genetic research in anorexia nervosa: The past, the present and the future.		Brandys, Marek K.; de Kovel, Carolien G. F.; Kas, Martien J.; van Elburg, Annemarie A.; Adan, Roger A. H.	International Journal of Eating Disorders	2015	Background: Even though the evidence supporting the presence of a heritable component in the aetiology of anorexia nervosa (AN) is strong, the underlying genetic mechanisms remain poorly understood. The recent publication of a genome-wide association study (GWAS) of AN (Boraska, Mol Psychiatry, 2014) was an important step in genetic research in AN. Objective: To briefly sum up strengths and weakn…	Review/Commentary/Proposal
	No		Updates on genome-wide association findings in eating disorders and future application to precision medicine.		Breithaupt, Lauren; Hübel, Christopher; Bulik, Cynthia M.	Current Neuropharmacology	2018	Heterogeneity, frequent diagnostic fluctuation across presentations, and global concerns with the absence of effective treatments all encourage science that moves the field toward individualized or precision medicine in eating disorders. We review recent advances in psychiatric genetics focusing on genome-wide association studies (GWAS) in eating disorders. Given that the only eating disorder to …	Review/Commentary/Proposal
	No		The role of working memory for cognitive control in anorexia nervosa versus substance use disorder.		Brooks, Samantha J.; Funk, Sabina G.; Young, Susanne Y.; Schiöth, Helgi B.	Frontiers in Psychology	2017	Prefrontal cortex executive functions, such as working memory (WM) interact with limbic processes to foster impulse control. Such an interaction is referred to in a growing body of publications by terms such as cognitive control, cognitive inhibition, affect regulation, self-regulation, top-down control, and cognitive–emotion interaction. The rising trend of research into cognitive control of imp…	Non-genetic study
	No		Estrogen and leptin regulation of endocrinological features of anorexia nervosa.		Brown, Lynda M.; Clegg, Deborah J.	Neuropsychopharmacology	2013	Anorexia nervosa (AN) is an eating disorder characterized by profound weight loss, osteoporosis, amenorrhea, and low leptin levels. Leptin is a hormone secreted from adipocytes in direct proportion to body adiposity and low levels of leptin, or hypoleptinemia, is a key endocrinological feature of AN. AN is more prevalent in women, and is characterized by severely reduced estradiol levels. Estroge…	Review/Commentary/Proposal
32482201	No		ANGI - Anorexia Nervosa Genetics Initiative	Twin Res Hum Genet. 2020 Apr;23(2):135-136. doi: 10.1017/thg.2020.24.	Bulik C	Twin Res Hum Genet	2020		Protocol
33947359	No		The Eating Disorders Genetics Initiative (EDGI): study protocol	BMC Psychiatry. 2021 May 4;21(1):234. doi: 10.1186/s12888-021-03212-3.	Bulik CM	BMC Psychiatry	2021		Protocol
	No		Genetics of eating disorders: What the clinician needs to know.		Bulik, Cynthia M.; Blake, Lauren; Austin, Jehannine	Psychiatric Clinics of North America	2019	Anorexia nervosa (AN), bulimia nervosa (BN), and binge-eating disorder (BED) are heritable conditions that are influenced by both genetic and environmental factors. Recent genome-wide association (GWA) studies of AN have identified specific genetic loci implicated in AN, and genetic correlations have implicated both psychiatric and metabolic factors in its origin. No GWAS have been performed for …	Review/Commentary/Proposal
	No		Genetics and neurobiology of eating disorders.		Bulik, Cynthia M.; Coleman, Jonathan R. I.; Hardaway, J. Andrew; Breithaupt, Lauren; Watson, Hunna J.; Bryant, Camron D.; Breen, Gerome	Nature Neuroscience	2022	Eating disorders (anorexia nervosa, bulimia nervosa and binge-eating disorder) are a heterogeneous class of complex illnesses marked by weight and appetite dysregulation coupled with distinctive behavioral and psychological features. Our understanding of their genetics and neurobiology is evolving thanks to global cooperation on genome-wide association studies, neuroimaging, and animal models. Un…	Review/Commentary/Proposal
	No		Reconceptualizing anorexia nervosa.		Bulik, Cynthia M.; Flatt, Rachael; Abbaspour, Afrouz; Carroll, Ian	Psychiatry and Clinical Neurosciences	2019	Anorexia nervosa (AN) has one of the highest mortality rates of any psychiatric disorder. Treatments are often ineffective and relapse is common. Most research attempting to understand the underlying causes and maintenance factors of AN has focused on environmental contributions, yet there is much to be explored in terms of biological risk and maintenance factors. In this paper, we focus primaril…	Review/Commentary/Proposal
	No		Genetic epidemiology of eating disorders.		Bulik, Cynthia M.; Kleiman, Susan C.; Yilmaz, Zeynep	Current Opinion in Psychiatry	2016	Purpose of review: We capture recent findings in the field of genetic epidemiology of eating disorders. As analytic techniques evolve for twin, population, and molecular genetic studies, new findings emerge at an accelerated pace. We present the current status of knowledge regarding the role of genetic and environmental factors that influence risk for eating disorders. Recent findings: We focus o…	Review/Commentary/Proposal
33416044	No		A systematic review on the role of microbiota in the pathogenesis and treatment of eating disorders	Eur Psychiatry. 2020 Dec 16;64(1):e2. doi: 10.1192/j.eurpsy.2020.109.	Carbone EA	Eur Psychiatry	2020		Review/Commentary/Proposal
	No		Not the function of eating, but spontaneous activity and energy expenditure, reflected in 'restlessness' and a 'drive for activity' appear to be dysregulated in anorexia nervosa: Treatment implications.		Casper, Regina C.	Frontiers in Psychology	2018	Anorexia nervosa (AN) is uncommon as a syndrome, despite widespread dieting or voluntary food restriction, especially among female adolescents. This suggests that restriction of caloric intake might not be the only component driving weight loss in AN. Historical observations and experimental evidence from energy expenditure studies and recordings from movement sensors reviewed in this paper revea…	Review/Commentary/Proposal
	No		Restless activation and drive for activity in anorexia nervosa may reflect a disorder of energy homeostasis.		Casper, Regina C.	International Journal of Eating Disorders	2016	This article discuses the ways restless activation and drive for activity in anorexia nervosa (AN) may reflect a disorder of energy homeostasis. The etiology of AN remains obscure. There is good agreement that AN constitutes a clinical entity and that it does not develop in the context of another psychiatric disorder. Nevertheless, co-morbid psychiatric disorders are frequently associated with AN…	Review/Commentary/Proposal
	No		President's letter may 2017 Journal.		Cassiday, Karen Lynn	Depression and Anxiety	2017	This issue of Depression and Anxiety focuses on neurobiologic mechanisms in PTSD and depression and covers a broad range of topics including: the relationship between stressful life events; aging and late life depression; the overlap between genetics and environmental influences; age of onset and family history as polygenic risk for major depression; temporal discounting and anorexia nervosa; and…	Review/Commentary/Proposal
32770201	No		Integrative Genomic Enrichment Analysis Identified the Brain Regions and Development Stages Related to Anorexia Nervosa and Obsessive-Compulsive Disorder	Cereb Cortex. 2020 Nov 3;30(12):6481-6489. doi: 10.1093/cercor/bhaa214.	Cheng B	Cereb Cortex	2020	We observed multiple common association signals shared by TWAS and mRNA expression analysis of AN, such as the primary auditory cortex vs. cerebellar cortex in fetal development and earlier vs. later fetal development in the somatosensory cortex. For OCD, we also detected multiple common association signals, such as medial prefrontal cortex vs. amygdala in adulthood and fetal development vs. infa…	Genetic non-hereditary, expression or methylation
	No		Psychiatric genetics: What's new in 2015?		Corvin, Aiden; O'Donovan, Michael C.	The Lancet Psychiatry	2016	The year 2015 saw rapid escalation in sample sizes across a host of disorders, including those where genome-wide association studies had hitherto have been unsuccessful, such as attention deficit hyperactivity disorder, autistic spectrum disorder, and anorexia nervosa. Conference reports suggest we are poised to see breakthroughs in each of those disorders in the coming year. This letter discusse…	Review/Commentary/Proposal
	No		Editor's final comments.		Craighead, W. Edward	Clinical Psychology: Science and Practice	2013	This issue marks the end of the tenure for the current Editor of Clinical Psychology: Science and Practice. During this time, there have been considerable shifts in the focus of clinical scholarship, research, and practice. Major areas of increased emphases include the study of emotion, mindfulness, mediators and moderators of treatment, clinical genetics, and clinical neuroscience. The interacti…	Review/Commentary/Proposal
	No		Encéphalopathie mitochondriale neuro-gastro-intestinale (MNGIE): Quand et comment l’évoquer devant une anorexie mentale atypique?		Danjou, M.; Guardia, D.; Geoffroy, P.-A.; Seguy, D.; Cottencin, O.	L'Encéphale: Revue de psychiatrie clinique biologique et thérapeutique	2016	Introduction: The Mitochondrial Neurogastrointestinal Encephalopathy (MNGIE) disease is an extremely underrated syndrome beginning around the age of eighteen years. Because of its severity, this diagnosis should be considered when a patient presents an atypical anorexia nervosa. MNGIE disease is inherited in an autosomal recessive manner and related to mutations of the TYMP gene (ch22q13.32-qter)…
	No		Retrospective maternal report of early eating behaviours in anorexia nervosa.		Dellava, Jocilyn E.; Trace, Sara E.; Strober, Michael; Thornton, Laura M.; Klump, Kelly L.; Brandt, Harry; Crawford, Steve; Fichter, Manfred M.; Halmi, Katherine A.; Johnson, Craig; Kaplan, Allan S.; Mitchell, James E.; Treasure, Janet; Woodside, D. Blake; Berrettini, Wade H.; Kaye, Walter H.; Bulik, Cynthia M.	European Eating Disorders Review	2012	This exploratory study assessed whether maternal recall of childhood feeding and eating practices differed across anorexia nervosa (AN) subtypes. Participants were 325 women from the Genetics of Anorexia Nervosa study whose mothers completed a childhood feeding and eating questionnaire. Multinomial logistic regression analyses were used to predict AN subtype from measures related to childhood eat…	Non-genetic study
27743770	No		Mitochondrial Neurogastrointestinal Encephalomyopathy Presenting as Anorexia Nervosa	J Adolesc Health. 2016 Dec;59(6):729-731. doi: 10.1016/j.jadohealth.2016.08.012. Epub 2016 Oct 12.	Demaria F	J Adolesc Health	2016		Case report
	No		The neurobiology of risk and pre‐emptive interventions for anorexia nervosa.		DeSocio, Janiece E.	Journal of Child and Adolescent Psychiatric Nursing	2013	Topic: The neurobiology of risk and pre-emptive interventions for anorexia nervosa. Purpose: This article is based on a presentation at the March 2012 annual conference of the International Society of Psychiatric Mental Health Nurses. Sources: A review of literature and clinical practice experience. Conclusions: Advances in genetics and neuroimaging provide evidence of a recognizable phenotype of…	Review/Commentary/Proposal
	No		Anorexia runs in families: Does this make the families responsible? A commentary on ‘Anorexia runs in families: Is this due to genes or the family environment?’ (Dring, 2014).		Dodge, Elizabeth; Simic, Mima	Journal of Family Therapy	2015	Comments on an article by Greg Dring (see record [rid]2014-30269-001[/rid]). To reduce the aetiology of anorexia nervosa (AN) to either genes or family environment is to ignore the wide acceptance of AN as a complex, multifactorial neuropsychiatric condition that possibly develops as an interplay of rare and common genetic and environmental causes, sociocultural influences and psychological trait…	Review/Commentary/Proposal
	No		Prenatal inflammation, infections and mental disorders.		Flinkkilä, Eerika; Keski-Rahkonen, Anna; Marttunen, Mauri; Raevuori, Anu	Psychopathology	2016	Background: The objective of this descriptive review is to summarize the current scientific evidence on the effect of prenatal exposure to maternal infection and immune response on the offspring's risk for mental disorders (schizophrenia spectrum disorders, autism spectrum disorders, attention-deficit hyperactivity disorder, anorexia nervosa, and mood disorders). Sampling and Methods: Studies wer…	Review/Commentary/Proposal
	No		Wie sieht die Zukunft der psychobiologischen Forschung der Essstörung aus?		Friederich, Hans-Christoph	PPmP: Psychotherapie Psychosomatik Medizinische Psychologie	2015	The technical progress of brain imaging methods in recent years have decisively contributed to a better understanding of the neurobiological underpinnings of eating disorders. However, the identification and detection of underlying neurocircuits is complicated by the aetiological heterogeneity of clinically and psychopathologically defined eating disorder phenotypes. It is against this background…
	No		Pavlovian-to-instrumental transfer across mental disorders: A review.		Garbusow, Maria; Ebrahimi, Claudia; Riemerschmid, Carlotta; Daldrup, Luisa; Rothkirch, Marcus; Chen, Ke; Chen, Hao; Belanger, Matthew J.; Hentschel, Angela; Smolka, Michael N.; Heinz, Andreas; Pilhatsch, Maximilan; Rapp, Michael A.	Neuropsychobiology	2022	A mechanism known as Pavlovian-to-instrumental transfer (PIT) describes a phenomenon by which the values of environmental cues acquired through Pavlovian conditioning can motivate instrumental behavior. PIT may be one basic mechanism of action control that can characterize mental disorders on a dimensional level beyond current classification systems. Therefore, we review human PIT studies investi…	Review/Commentary/Proposal
	No		Polymorphisms in serotonergic genes and psychological traits in eating disorders: Comment.		Garcia-Herraiz, Angustias; Flores, Isalud; Jiménez, Mercedes; Monge, Melchora; Carrillo, Juan Antonio	Journal of Clinical Psychopharmacology	2012	A number of neurotransmitters, hormones, and peptides have been identified to regulate eating behavior and psychopathological traits associated to eating disorders (EDs). In this regard, serotonin (5HT) has been shown to regulate mood and social and eating behavior, creating an obvious rationale for the idea that 5HT may play a significant role in ED. The study group consisted of 120 women 62 wit…	Review/Commentary/Proposal
	No		The gut microbiome in anorexia nervosa: Friend or foe?		Ghenciulescu, Ana; Park, Rebecca J.; Burnet, Philip W. J.	Frontiers in Psychiatry	2021	The human gut microbiome is emerging as a key modulator of homeostasis, with far-reaching implications for various multifactorial diseases, including anorexia nervosa (AN). Despite significant morbidity and mortality, the underlying mechanisms of this eating disorder are poorly understood, but the classical view defining AN as a purely psychiatric condition is increasingly being challenged. Accum…	Non-genetic study
	No		Understanding the neural mechanisms of lisdexamfetamine dimesylate (LDX) pharmacotherapy in Binge Eating Disorder (BED): A study protocol.		Griffiths, Kristi R.; Yang, Jenny; Touyz, Stephen W.; Hay, Phillipa J.; Clarke, Simon D.; Korgaonkar, Mayuresh S.; Gomes, Linette; Anderson, Gail; Foster, Sheryl; Kohn, Michael R.	Journal of Eating Disorders	2019	Background: The efficacy and safety of Lisdexamfetamine dimesylate (LDX) in the treatment of moderate to severe binge eating disorder (BED) has been demonstrated in multiple randomised clinical trials. Despite this, little is known about how LDX acts to improve binge eating symptoms. This study aims to provide a comprehensive understanding of the neural mechanisms by which LDX improves symptoms o…	Not anorexia
	No		Serotonin neurotransmission in anorexia nervosa.		Haleem, Darakhshan Jabeen	Behavioural Pharmacology	2012	Patients with anorexia nervosa (AN) show extreme dieting weight loss, hyperactivity, depression/anxiety, self-control, and behavioral impulsivity. 5-Hydroxytryptamine (5-HT; serotonin) is involved in almost all the behavioral changes observed in AN patients. Both genetic and environmental factors contribute toward the pathogenesis of AN. It is a frequent disorder among adolescent girls and young …	Review/Commentary/Proposal
	No		Perplexities of treatment resistence in eating disorders.		Halmi, Katherine A.	BMC Psychiatry	2013	Description: The core eating disorder psychopathology of anorexia nervosa becomes a coping mechanism likely via vulnerable neurobiological features and conditioned learning to deal with life events. Thus it is reinforcing and ego syntonic resulting in resistance to treatment. The severity of core features such as preoccupations with body image, weight, eating and exercising predicts greater resis…	Non-genetic study
	No		Integrated circuits and molecular components for stress and feeding: Implications for eating disorders.		Hardaway, J. A.; Crowley, N. A.; Bulik, C. M.; Kash, T. L.	Genes, Brain & Behavior	2015	Eating disorders are complex brain disorders that afflict millions of individuals worldwide. The etiology of these diseases is not fully understood, but a growing body of literature suggests that stress and anxiety may play a critical role in their development. As our understanding of the genetic and environmental factors that contribute to disease in clinical populations like anorexia nervosa, b…	Review/Commentary/Proposal
	No		Identification of determinants of referral and follow-up body mass index of adolescent patients with anorexia nervosa: Evidence for the role of premorbid body weight.		Hebebrand, Johannes	European Child & Adolescent Psychiatry	2015	This editorial discusses the identification of determinants of referral and follow-up body mass index of adolescent patients with anorexia nervosa and the evidence for the role of premorbid body weight. It appears that premorbid overweight has a beneficial effect on the weight course of patients with anorexia nervosa. In pathophysiological terms, it appears that anorexia nervosa does not totally …	Non-genetic study
33432183	No		The genomics of childhood eating behaviours	Nat Hum Behav. 2021 May;5(5):625-630. doi: 10.1038/s41562-020-01019-y. Epub 2021 Jan 11.	Herle M	Nat Hum Behav	2021	Eating behaviours may be expressions of genetic risk for obesity and are potential antecedents of later eating disorders. However, childhood eating behaviours are heterogeneous and transient. Here we show associations between polygenic scores for body mass index (BMI-PGS) and anorexia nervosa (AN-PGS) with eating behaviour trajectories during the first 10 years of life using data from the Avon Lo…	Review/Commentary/Proposal
	No		El papel del gen del transportador de serotonina en los trastornos de la conducta alimentaria.		Hernández Muñoz, Sandra; Camarena-Medellin, Beatriz	Revista Colombiana de Psiquiatría	2014	Background: The serotoninergic system has been implicated in mood and appetite regulation, and the serotonin transporter gene (SLC6A4) is a commonly studied candidate gene for eating disorders. However, most studies have focused on a single polymorphism (5-HTTLPR) in SLC6A4. Objective: We present the studies published on the association between eating disorders (ED) and 5-HTTLPR polymorphism in a…
	No		Applying neurobiology to the treatment of adults with anorexia nervosa.		Hill, Laura; Peck, Stephanie Knatz; Wierenga, Christina E.; Kaye, Walter H.	Journal of Eating Disorders	2016	Background: Anorexia nervosa is a severe, biologically based brain disorder with significant medical complications. It is critical that new, effective treatments are developed to interrupt the persistent course of the illness due to the medical and psychological sequelae. Several psychosocial, behavioral and pharmacologic interventions have been investigated in adult anorexia nervosa; however, ev…	Protocol
	No		Ebenen der genetischen Analyse komplexer Phänotypen am Beispiel der Anorexia nervosa und der Varianz des Körpergewichts.		Hirtz, Raphael; Zheng, Yiran; Rajcsanyi, Luisa S.; Libuda, Lars; Antel, Jochen; Peters, Triinu; Hebebrand, Johannes; Hinney, Anke	Zeitschrift für Kinder- und Jugendpsychiatrie und Psychotherapie	2022	Genetics variants are important for the regulation of bodyweight and also contribute to the genetic architecture of eating disorders. For many decades, family studies, a subentity of so-called formal genetic studies, were employed to determine the genetic share of bodyweight and eating disorders and found heritability rates exceeding 50% with both phenotypes. Because of this significant contribut…
	No		Review of the worldwide epidemiology of eating disorders.		Hoek, Hans W.	Current Opinion in Psychiatry	2016	The editorial presents a review of the worldwide epidemiology of eating disorders. The authors state that a basic requirement for advances in the detection and treatment of eating disorders is a better understanding of their epidemiology. The authors describe anorexia nervosa, bulimia nervosa, and BED as heritable conditions that are influenced by both genetic and environmental factors. The autho…	Review/Commentary/Proposal
30353170	No		Epigenetics in eating disorders: a systematic review	Mol Psychiatry. 2019 Jun;24(6):901-915. doi: 10.1038/s41380-018-0254-7. Epub 2018 Oct 23.	Hübel C	Mol Psychiatry	2019		Review/Commentary/Proposal
	No		Rigor and reproducibility in genetic research on eating disorders.		Hübel, Christopher; Leppä, Virpi; Breen, Gerome; Bulik, Cynthia M.	International Journal of Eating Disorders	2018	Objective: We explored both within-method and between-method rigor and reproducibility in the field of eating disorders genetics. Method: We present critical evaluation and commentary on component methods of genetic research (family studies, twin studies, molecular genetic studies) and discuss both successful and unsuccessful efforts in the field. Results: Eating disorders genetics has had a numb…	Review/Commentary/Proposal
	No		What next for eating disorder genetics? Replacing myths with facts to sharpen our understanding.		Huckins, Laura M.; Signer, Rebecca; Johnson, Jessica; Wu, Ya-Ke; Mitchell, Karen S.; Bulik, Cynthia M.	Molecular Psychiatry	20221001	Substantial progress has been made in the understanding of anorexia nervosa (AN) and eating disorder (ED) genetics through the efforts of large-scale collaborative consortia, yielding the first genome-wide significant loci, AN-associated genes, and insights into metabo-psychiatric underpinnings of the disorders. However, the translatability, generalizability, and reach of these insights are hampe…	Review/Commentary/Proposal
	No		Ehlers-Danlos syndrome in the field of psychiatry: A review.		Ishiguro, Hiroki; Yagasaki, Hideaki; Horiuchi, Yasue	Frontiers in Psychiatry	2022	Ehlers-Danlos syndrome (EDS) comprises a series of rare hereditary connective tissue diseases characterized by joint hypermobility, joint dislocation, and hyperextensibility of the skin, as well as cardiovascular involvement. EDS is often associated with chronic widespread physical pain, which can lead to psychological pain. Poor awareness and limited diagnosis of EDS and related symptoms result …	Review/Commentary/Proposal
[truncated: 122 more rows]

## Sheet: Elim
Place	Title	Auth	Elim
[truncated: 211 more rows]

## Sheet: Searches
PubMed	(("anorexia Nervosa"[Title/Abstract]) AND (genetic[Title/Abstract] OR gene[Title/Abstract] OR hereditary[Title/Abstract])) NOT (Review[Publication Type]) limit 2010- 6-Oct-2023; human 3 additional discovered	240	Animal model/study	4
[truncated: 38 more rows]

[truncated: 9 more sheets: 2023 Rev, Elim 2, Keep , Calcul, BMI, Age, Duration, Charts, Assessments]
